# Supplementary material for: 2-(4-Iodo­phen­yl)-5,7-dimethyl-3-methyl­sulfinyl-1-benzofuran
Source: Acta Crystallogr Sect E Struct Rep Online. 2008 May 17;64(Pt 6):o1088. doi: 10.1107/S1600536808014104 (PMC2961519; doi:10.1107/S1600536808014104)
Supplement: Supplementary file 2 [file e-64-o1088-Isup2.hkl]

# 
# h,k,l, Fc-squared, Fo-squared, sigma(Fo-squared) and status flag 
# 
data_I
_shelx_title ' UNKNOWN' 
_shelx_refln_list_code          4 
_shelx_F_calc_maximum      181.96 
_exptl_crystal_F_000       404.00 
_reflns_d_resolution_high  0.7828 
 
loop_ 
 _symmetry_equiv_pos_as_xyz 
 'x, y, z' 
 '-x, -y, -z' 
 
_cell_length_a     8.6320 
_cell_length_b     8.9170 
_cell_length_c    11.6380 
_cell_angle_alpha  94.580 
_cell_angle_beta  100.949 
_cell_angle_gamma 113.725 
 
_shelx_F_squared_multiplier     1.000 
 
loop_ 
 _refln_index_h 
 _refln_index_k 
 _refln_index_l 
 _refln_F_squared_calc 
 _refln_F_squared_meas 
 _refln_F_squared_sigma 
 _refln_observed_status 
   2   0   0    24445.62    23706.66   1080.82 o 
   3   0   0        3.39       11.54      0.92 o 
   4   0   0     1836.83     1816.47     41.24 o 
   5   0   0      928.27      912.43     27.52 o 
   6   0   0     1916.11     1733.13     50.58 o 
   7   0   0      109.46      123.35      8.75 o 
   8   0   0      691.35      671.07     37.82 o 
   9   0   0       25.04       28.62      5.82 o 
 -10   1   0      147.59      151.05     11.97 o 
  -9   1   0      359.34      351.49     17.23 o 
  -8   1   0      261.72      251.74     14.71 o 
  -7   1   0     1632.27     1497.06     44.42 o 
  -6   1   0      937.15      964.07     29.24 o 
  -5   1   0     1157.09     1132.43     26.24 o 
  -4   1   0       41.64       31.13      1.67 o 
  -3   1   0     2326.51     2404.95     53.82 o 
  -2   1   0     8489.35     8281.62    216.89 o 
  -1   1   0     8603.72     8233.33    248.55 o 
   0   1   0     1298.76     1005.48     44.28 o 
   1   1   0     6886.79     6885.97    209.63 o 
   2   1   0        1.10        0.03      0.67 o 
   3   1   0     2044.36     2104.64     59.49 o 
   4   1   0      398.74      403.64     13.20 o 
   5   1   0     3528.76     3424.33    152.49 o 
   6   1   0      673.38      681.46     21.96 o 
   7   1   0     1254.41     1182.75     60.62 o 
   8   1   0      151.82      144.82      8.00 o 
   9   1   0       48.87       55.38      7.24 o 
 -10   2   0       44.58       45.15     10.57 o 
  -9   2   0        4.50        8.08      3.37 o 
  -8   2   0      659.34      595.94     19.87 o 
  -7   2   0      589.83      593.12     19.94 o 
  -6   2   0     1640.12     1583.48     46.13 o 
  -5   2   0     4473.20     4596.37    102.72 o 
  -4   2   0     2011.59     1968.61    111.63 o 
  -3   2   0     1467.27     1565.74     35.37 o 
  -2   2   0    13812.62    13020.78    290.61 o 
  -1   2   0      412.86      432.74     10.32 o 
   0   2   0    13581.90    12981.77    675.19 o 
   1   2   0     3000.08     3100.30     69.19 o 
   2   2   0     4883.89     4555.76    161.45 o 
   3   2   0       71.11       68.29      2.83 o 
   4   2   0     1590.95     1491.52     43.56 o 
   5   2   0     1072.77     1033.19     31.43 o 
   6   2   0     1293.04     1199.84     36.65 o 
   7   2   0      293.32      298.86     12.85 o 
   8   2   0      196.62      198.61     11.65 o 
 -10   3   0       68.21       77.41      6.32 o 
  -9   3   0      206.21      212.73      9.65 o 
  -8   3   0      624.05      631.54     32.49 o 
  -7   3   0     1887.54     1818.07     75.21 o 
  -6   3   0     2253.09     2140.06     48.71 o 
  -5   3   0     1990.88     1903.45     43.49 o 
  -4   3   0       44.85       37.41      2.05 o 
  -3   3   0     2655.70     2731.66     61.10 o 
  -2   3   0       69.71       70.67      6.66 o 
  -1   3   0    13062.72    13406.69    297.00 o 
   0   3   0     2799.90     3115.25     87.45 o 
   1   3   0     3175.88     3119.11     98.40 o 
   2   3   0      192.88      226.57      5.15 o 
   3   3   0      590.35      616.68     14.61 o 
   4   3   0     1113.39     1122.80     33.76 o 
   5   3   0      345.41      351.02     14.53 o 
   6   3   0       71.20       76.54      5.42 o 
   7   3   0      144.86      145.07      8.11 o 
   8   3   0        5.80       -4.91      5.66 o 
 -10   4   0       78.79       82.82      9.49 o 
  -9   4   0      194.26      192.16      9.01 o 
  -8   4   0      925.63      949.50     39.99 o 
  -7   4   0     1206.91     1255.38     29.82 o 
  -6   4   0     1398.29     1559.19     36.27 o 
  -5   4   0     1284.69     1279.71     29.83 o 
  -4   4   0     1996.94     2031.36     46.06 o 
  -3   4   0      192.99      258.98      9.09 o 
  -2   4   0     5869.38     5967.50    132.42 o 
  -1   4   0     2466.55     2647.92     69.66 o 
   0   4   0     6597.06     6660.86    147.37 o 
   1   4   0     1320.08     1365.84     31.42 o 
   2   4   0     1271.28     1392.21     33.10 o 
   3   4   0      105.57      110.20      4.24 o 
   4   4   0     1689.28     1700.73     62.07 o 
   5   4   0        0.20        4.10      2.87 o 
   6   4   0     1092.94     1066.15     33.91 o 
   7   4   0        3.29        6.61      4.19 o 
 -10   5   0       82.24       90.70      9.59 o 
  -9   5   0      389.94      345.43     20.48 o 
  -8   5   0      446.52      455.44     16.09 o 
  -7   5   0      740.20      692.59     17.56 o 
  -6   5   0     1924.63     1908.64     44.01 o 
  -5   5   0      216.10      217.29      6.52 o 
  -4   5   0     1674.19     1670.43     68.93 o 
  -3   5   0     3657.94     3762.49     84.32 o 
  -2   5   0      523.87      553.33     14.20 o 
  -1   5   0     7084.58     7259.02    235.71 o 
   0   5   0      598.50      630.71     21.58 o 
   1   5   0     1727.17     1743.20     67.65 o 
   2   5   0      184.99      186.28      5.89 o 
   3   5   0      193.87      201.54      6.55 o 
   4   5   0      410.13      409.53     15.23 o 
   5   5   0      544.80      555.23     19.86 o 
   6   5   0      100.18       97.12      7.20 o 
 -10   6   0       81.95      104.41     10.76 o 
  -9   6   0      380.28      413.63     23.33 o 
  -8   6   0      502.12      525.20     17.78 o 
  -7   6   0     1345.41     1393.64     41.58 o 
  -6   6   0      485.23      490.64     13.00 o 
  -5   6   0      324.01      355.82      9.67 o 
  -4   6   0     1480.81     1451.06     33.66 o 
  -3   6   0      114.03       97.26      5.17 o 
  -2   6   0     3109.70     3123.94     70.58 o 
  -1   6   0     1197.79     1159.19     31.89 o 
   0   6   0      371.71      387.37     10.57 o 
   1   6   0     1396.00     1296.66     38.48 o 
   2   6   0      381.20      383.55     10.48 o 
   3   6   0       29.64       36.17      4.96 o 
   4   6   0      679.97      732.37     24.80 o 
   5   6   0        0.09       -2.50      6.55 o 
 -10   7   0      112.45      129.98     11.66 o 
  -9   7   0       58.41       70.45      5.69 o 
  -8   7   0      810.45      885.86     28.11 o 
  -7   7   0        2.09        0.88      2.65 o 
  -6   7   0     1239.24     1201.54     36.27 o 
  -5   7   0       26.01       27.69      3.17 o 
  -4   7   0      409.12      391.68     10.49 o 
  -3   7   0      989.87     1003.15     24.11 o 
  -2   7   0      498.09      507.49     13.25 o 
  -1   7   0     1837.31     1831.05     44.06 o 
   0   7   0      114.44      113.45      5.33 o 
   1   7   0      690.80      677.27     16.74 o 
   2   7   0       13.48        9.24      3.43 o 
   3   7   0      683.73      701.98     17.99 o 
   4   7   0       11.62       19.65      4.76 o 
  -9   8   0      561.69      628.21     28.49 o 
  -8   8   0      206.91      213.44     12.80 o 
  -7   8   0     1394.08     1450.11     58.29 o 
  -6   8   0       36.96       44.49      4.40 o 
  -5   8   0      562.81      564.10     18.79 o 
  -4   8   0      260.08      252.13      9.98 o 
  -3   8   0      472.98      491.25     16.70 o 
  -2   8   0      364.05      381.88     10.84 o 
  -1   8   0     1025.81     1023.37     25.14 o 
   0   8   0      123.87      125.47      7.03 o 
   1   8   0       17.36       22.47      3.50 o 
   2   8   0      132.36      138.41      5.96 o 
   3   8   0       11.56       17.77      3.48 o 
  -9   9   0       10.09       18.40      6.23 o 
  -8   9   0      544.78      576.59     26.98 o 
  -7   9   0        0.33        3.25      4.63 o 
  -6   9   0      396.41      384.41     19.37 o 
  -5   9   0      186.11      189.24     11.87 o 
  -4   9   0      408.40      384.71     19.04 o 
  -3   9   0      723.73      719.28     31.41 o 
  -2   9   0      701.91      698.63     30.47 o 
   0   9   0      228.56      222.33      8.15 o 
   1   9   0       47.30       54.66      4.58 o 
   2   9   0        0.46        3.44      3.26 o 
  -8  10   0        3.84       10.32      6.07 o 
  -7  10   0      335.43      342.48     18.74 o 
  -6  10   0        1.48       -1.21      4.76 o 
  -5  10   0      184.57      175.09     11.97 o 
  -4  10   0      191.44      201.94     13.07 o 
  -3  10   0      657.02      658.64     29.80 o 
  -6  11   0       90.73       80.81      9.08 o 
  -5  11   0       78.52       85.43      9.02 o 
  -4  11   0      113.11      109.06      9.85 o 
   2 -11   1       75.52       77.22      8.88 o 
   3 -11   1       10.81       26.01      6.44 o 
   4 -11   1      281.15      310.90     17.73 o 
   5 -11   1        3.00        6.37      6.20 o 
   6 -11   1      455.84      475.30     24.13 o 
   2 -10   1      235.29      211.06     12.90 o 
   4 -10   1        2.91        0.94      4.89 o 
   5 -10   1      712.25      741.50     33.18 o 
   6 -10   1        1.84        4.79      4.69 o 
   7 -10   1      487.08      488.68     24.23 o 
   8 -10   1       53.32       75.68      8.98 o 
  -2  -9   1      131.27      135.10      6.67 o 
  -1  -9   1      337.99      331.84     11.23 o 
   0  -9   1      210.88      218.03     12.90 o 
   1  -9   1     1048.91     1030.17     64.25 o 
   2  -9   1        9.69        5.03      4.02 o 
   3  -9   1      188.75      186.22     11.33 o 
   4  -9   1      106.98      105.14      8.55 o 
   5  -9   1      272.36      282.52     15.59 o 
   6  -9   1      617.54      621.84     28.42 o 
   7  -9   1      255.66      280.34     15.85 o 
   8  -9   1      154.28      160.08     11.43 o 
   9  -9   1        1.71        4.16      5.70 o 
  -3  -8   1        0.58        1.11      2.87 o 
  -2  -8   1      271.96      264.39      9.74 o 
  -1  -8   1      596.69      561.58     25.20 o 
   0  -8   1     1033.67     1000.52     28.81 o 
   1  -8   1      713.07      670.06     29.23 o 
   2  -8   1      781.03      766.38     22.62 o 
   3  -8   1     1137.25     1137.66     32.27 o 
   4  -8   1      281.65      284.47     10.15 o 
   5  -8   1      965.12     1032.76     42.63 o 
   6  -8   1      664.61      705.60     30.70 o 
   7  -8   1      191.76      199.53     12.17 o 
   8  -8   1      154.88      172.31     11.33 o 
   9  -8   1       27.36       31.71      6.33 o 
  -5  -7   1      389.40      413.09     17.23 o 
  -4  -7   1       37.74       57.73      5.35 o 
  -3  -7   1      150.84      155.58      6.21 o 
  -2  -7   1      135.27      136.92      5.37 o 
  -1  -7   1      471.14      490.09     19.76 o 
   0  -7   1       15.45       25.83      5.32 o 
   1  -7   1     1073.23     1084.74     38.68 o 
   2  -7   1       69.57       79.34      5.07 o 
   3  -7   1     1238.40     1295.68     30.51 o 
   4  -7   1      919.84      881.94     21.41 o 
   5  -7   1     1061.82     1085.89     26.14 o 
   6  -7   1     1141.60     1158.31     27.88 o 
   7  -7   1      695.50      706.76     22.81 o 
   8  -7   1      300.38      321.90     16.36 o 
  -6  -6   1      300.11      322.93     14.48 o 
  -5  -6   1       20.77       25.97      7.64 o 
  -4  -6   1      395.57      399.33     11.56 o 
  -3  -6   1      133.21      135.55      5.32 o 
  -2  -6   1     2316.25     2065.12     93.28 o 
  -1  -6   1      377.87      402.90     16.29 o 
   0  -6   1     6063.30     6110.59    136.14 o 
   1  -6   1      591.16      626.80     15.66 o 
   2  -6   1     2348.98     2546.92     57.75 o 
   3  -6   1     1797.58     1917.55     43.86 o 
   4  -6   1     1300.61     1321.44     30.85 o 
   5  -6   1     1545.21     1546.78     36.07 o 
   6  -6   1     1028.97     1069.65     25.87 o 
   7  -6   1      111.93      118.64      5.09 o 
   8  -6   1      291.55      323.92     12.09 o 
   9  -6   1      286.55      287.34     17.76 o 
  10  -6   1       14.68       23.93      7.71 o 
  -6  -5   1        9.08       12.07      4.37 o 
  -5  -5   1      254.43      261.55     13.17 o 
  -4  -5   1       16.36       20.64      6.45 o 
  -3  -5   1      294.47      297.66     13.29 o 
  -2  -5   1      138.38      150.05      5.48 o 
  -1  -5   1     1975.80     1822.94     42.00 o 
   0  -5   1       24.73       39.90      2.46 o 
   1  -5   1     2819.70     2991.14     99.13 o 
   2  -5   1      737.44      779.98     18.59 o 
   3  -5   1     1314.08     1399.51     32.19 o 
   4  -5   1      728.33      719.65     17.44 o 
   5  -5   1     2022.59     1979.00     45.49 o 
   6  -5   1      498.58      500.13     13.13 o 
   7  -5   1      490.90      493.35     13.23 o 
   8  -5   1      319.87      332.20     12.84 o 
   9  -5   1       56.51       61.11      5.53 o 
  10  -5   1      314.24      298.70     19.27 o 
  -7  -4   1       66.72       76.46      9.97 o 
  -6  -4   1      230.50      219.28     17.21 o 
  -5  -4   1      628.17      608.98     20.68 o 
  -4  -4   1      923.52      962.12     22.48 o 
  -3  -4   1       26.67       29.09      2.41 o 
  -2  -4   1     5691.56     5689.35    218.76 o 
  -1  -4   1       93.44      101.41      3.52 o 
   0  -4   1     6664.69     6743.41    149.67 o 
   1  -4   1       19.07       30.56      1.87 o 
   2  -4   1     3490.37     3663.63     82.05 o 
   3  -4   1      254.42      253.04      6.86 o 
   4  -4   1     3607.77     3767.59     84.53 o 
   5  -4   1      943.12     1000.30     23.84 o 
   6  -4   1     2459.26     2519.77     57.52 o 
   7  -4   1     1042.88     1087.27     33.13 o 
   8  -4   1       82.19       81.51      5.59 o 
   9  -4   1      543.21      520.26     18.94 o 
  10  -4   1       12.36       11.91      4.49 o 
  -8  -3   1      154.93      164.92      9.04 o 
  -7  -3   1      584.03      566.73     20.05 o 
  -6  -3   1      378.38      356.85     26.39 o 
  -5  -3   1     1358.73     1368.23     41.12 o 
  -4  -3   1       25.47       30.25      2.50 o 
  -3  -3   1     6032.32     5747.45    149.19 o 
  -2  -3   1        1.87        1.79      1.65 o 
  -1  -3   1    10231.92     9794.29    407.98 o 
   0  -3   1      168.71      173.24      4.77 o 
   1  -3   1     4181.29     4621.46    103.12 o 
   2  -3   1        1.30       14.88      2.31 o 
   3  -3   1     5630.45     5601.35    124.39 o 
   4  -3   1      435.91      400.60     12.76 o 
   5  -3   1      803.79      764.60     18.40 o 
   6  -3   1        4.50        7.12      1.61 o 
   7  -3   1       13.10       13.10      7.01 o 
   8  -3   1      169.43      159.72      7.77 o 
   9  -3   1       52.95       60.69      5.73 o 
  10  -3   1      351.32      355.43     14.47 o 
  -8  -2   1      416.67      412.60     15.94 o 
  -7  -2   1      236.71      246.41     15.80 o 
  -6  -2   1     1663.02     1514.19     45.06 o 
  -5  -2   1        2.84        6.03      2.55 o 
  -4  -2   1     2659.46     2536.83     59.40 o 
  -3  -2   1      153.11      183.47      4.33 o 
  -2  -2   1     5158.41     4710.75    125.53 o 
  -1  -2   1      155.85      162.57      7.10 o 
   0  -2   1    18498.53    17475.03    385.23 o 
   1  -2   1        5.15        8.34      2.53 o 
   2  -2   1    33107.66    31554.39   1686.43 o 
   3  -2   1      121.24      119.80      3.60 o 
   4  -2   1    15481.02    15631.38    346.01 o 
   5  -2   1      253.28      265.62      7.21 o 
   6  -2   1     2294.56     2157.04     75.82 o 
   7  -2   1      216.36      209.14      8.69 o 
   8  -2   1      312.26      298.75     19.22 o 
   9  -2   1      493.50      455.75     16.78 o 
  10  -2   1       94.92       91.96     11.08 o 
  -9  -1   1      296.08      289.90     12.73 o 
  -8  -1   1      218.22      212.25      9.72 o 
  -7  -1   1      697.00      635.13     21.05 o 
  -6  -1   1      650.72      640.88     20.70 o 
  -5  -1   1     1443.39     1460.61     42.81 o 
  -4  -1   1      391.68      430.36     13.04 o 
  -3  -1   1     7589.31     7563.56    231.47 o 
  -2  -1   1     1266.59     1254.20     35.97 o 
  -1  -1   1    11387.50    11194.18    248.04 o 
   0  -1   1     2239.67     2362.92     59.48 o 
   1  -1   1     2683.33     2712.36     66.98 o 
   2  -1   1    19517.97    17772.33    391.90 o 
   3  -1   1      650.22      559.08     17.98 o 
   4  -1   1     2009.96     2331.55     52.41 o 
   5  -1   1     2154.20     2101.19    118.04 o 
   6  -1   1      256.15      280.40     10.33 o 
   7  -1   1      447.04      466.93     19.12 o 
   8  -1   1      646.26      589.30     20.14 o 
   9  -1   1      226.17      193.28     10.64 o 
  -9   0   1      136.45      138.44      7.81 o 
  -8   0   1      666.53      624.94     21.06 o 
  -7   0   1       53.61       50.56      4.07 o 
  -6   0   1     1273.04     1164.04     34.68 o 
  -5   0   1       42.98       45.56      3.21 o 
  -4   0   1     6250.16     6107.91    135.59 o 
  -3   0   1     2283.99     2491.04     55.71 o 
  -2   0   1     8129.28     8071.09    147.04 o 
  -1   0   1     4177.88     4212.76    275.79 o 
   0   0   1     1149.72       -0.98      0.65 o 
   1   0   1      299.31      324.07      7.88 o 
   2   0   1     6705.17     6554.66    145.66 o 
   3   0   1       33.77       29.36      2.16 o 
   4   0   1     4396.22     4438.63    124.39 o 
   5   0   1       47.98       47.98      4.59 o 
   6   0   1      620.58      615.38     34.84 o 
   7   0   1      913.75      868.19     27.40 o 
   8   0   1       45.21       48.74      5.02 o 
   9   0   1      492.83      472.13     17.77 o 
 -10   1   1       78.17       87.55      6.89 o 
  -9   1   1       68.45       77.80      6.20 o 
  -8   1   1      669.72      670.18     22.04 o 
  -7   1   1      213.31      204.64      8.49 o 
  -6   1   1     1270.16     1264.42     37.36 o 
  -5   1   1     2237.76     2270.24     60.33 o 
  -4   1   1     1476.72     1621.58     36.85 o 
  -3   1   1    11576.17    11696.12    257.73 o 
  -2   1   1      468.34      460.52     15.90 o 
  -1   1   1     5534.64     5910.98    190.41 o 
   0   1   1        4.52        3.07      2.09 o 
   1   1   1     3022.19     3057.91    125.27 o 
   2   1   1        1.39       -0.23      1.06 o 
   3   1   1     5822.07     5814.56    263.98 o 
   4   1   1      208.90      207.61      7.84 o 
   5   1   1      854.92      890.55     27.53 o 
   6   1   1      262.10      259.40     10.36 o 
   7   1   1       22.70       23.43      3.99 o 
   8   1   1      480.87      469.89     17.39 o 
   9   1   1       36.81       38.17      7.81 o 
 -10   2   1      297.02      266.46     11.84 o 
  -9   2   1      668.41      627.43     21.17 o 
  -8   2   1      427.44      386.61     13.97 o 
  -7   2   1     1087.20     1063.97     65.73 o 
  -6   2   1     1755.23     1767.61     40.49 o 
  -5   2   1      206.37      172.95      5.07 o 
  -4   2   1     7031.29     6788.12    150.73 o 
  -3   2   1     2554.99     2618.56    110.74 o 
  -2   2   1     5437.91     5225.87    171.02 o 
  -1   2   1     4130.57     3866.56    136.03 o 
   0   2   1     4012.46     4121.66    486.53 o 
   1   2   1      568.40      592.81     15.19 o 
   2   2   1     5950.34     6260.16    174.31 o 
   3   2   1       98.90      115.92      5.20 o 
   4   2   1     2867.73     2735.65    225.54 o 
   5   2   1       75.09       79.00      4.91 o 
   6   2   1      131.73      133.21      7.02 o 
   7   2   1        0.65        2.78      3.46 o 
   8   2   1      348.47      346.36     14.40 o 
 -10   3   1      306.50      333.39     21.18 o 
  -9   3   1      184.82      176.32     10.86 o 
  -8   3   1      642.06      611.87     20.05 o 
  -7   3   1      364.98      337.43     11.99 o 
  -6   3   1      408.52      429.24     11.08 o 
  -5   3   1     2445.37     2558.76     57.88 o 
  -4   3   1     1495.70     1393.74     48.40 o 
  -3   3   1     2153.39     2118.96     64.48 o 
  -2   3   1     3824.55     3795.81     84.59 o 
  -1   3   1      967.16      986.67     26.38 o 
   0   3   1        5.70       10.90      1.22 o 
   1   3   1     5213.61     5391.14     98.17 o 
   2   3   1      334.98      344.23     13.45 o 
   3   3   1     4177.98     4362.92    122.56 o 
   4   3   1        0.68        0.45      3.40 o 
   5   3   1      920.01      954.97     60.68 o 
   6   3   1      449.45      429.96     15.95 o 
   7   3   1      143.54      147.01      8.41 o 
   8   3   1      520.85      517.52     19.88 o 
 -10   4   1      130.22      124.42     11.76 o 
  -9   4   1      804.86      883.34     43.54 o 
  -8   4   1      146.47      140.57      6.97 o 
  -7   4   1      869.98      854.67     20.92 o 
  -6   4   1      409.59      416.88     10.97 o 
  -5   4   1     1301.22     1444.71     33.25 o 
  -4   4   1     4251.79     4294.98     96.07 o 
  -3   4   1     2372.97     2461.07     55.49 o 
  -2   4   1     4756.42     4968.16    114.35 o 
  -1   4   1       88.69       55.12      2.65 o 
   0   4   1     2008.20     2059.72     46.53 o 
   1   4   1      465.00      554.31     11.23 o 
   2   4   1     2421.62     2444.83     45.66 o 
   3   4   1       24.78       39.26      4.02 o 
   4   4   1      678.57      670.81     22.15 o 
   5   4   1      234.54      236.07     10.61 o 
   6   4   1      122.90      113.56      7.39 o 
   7   4   1       36.09       45.87      6.21 o 
 -10   5   1      430.27      440.35     25.41 o 
  -9   5   1       22.40       25.41      6.47 o 
  -8   5   1      855.25      822.74     26.88 o 
  -7   5   1      129.10      122.93      5.98 o 
  -6   5   1      343.30      321.49      9.04 o 
  -5   5   1      993.83      917.38     32.19 o 
  -4   5   1     1671.65     1596.78     36.63 o 
  -3   5   1      387.60      354.28      9.17 o 
  -2   5   1     1376.64     1494.66     34.36 o 
  -1   5   1        9.60        6.71      1.49 o 
   0   5   1       21.69       21.38      1.93 o 
   1   5   1     2337.71     2177.03     51.84 o 
   2   5   1        1.19        1.66      3.02 o 
   3   5   1     3574.14     3382.14     96.78 o 
   4   5   1        0.03        0.90      4.94 o 
   5   5   1      400.65      402.11     28.00 o 
   6   5   1       60.14       83.11      7.34 o 
 -10   6   1       10.24       15.82      6.60 o 
  -9   6   1      551.64      580.82     30.63 o 
  -8   6   1        1.34       -1.93      2.86 o 
  -7   6   1      829.58      829.22     25.89 o 
  -6   6   1      709.15      709.79     22.45 o 
  -5   6   1     1877.85     2065.79     76.70 o 
  -4   6   1     1859.12     1988.03     45.63 o 
  -3   6   1     3054.53     3059.94     82.27 o 
  -2   6   1      634.84      658.04     16.23 o 
  -1   6   1      384.18      395.22     14.96 o 
   0   6   1      764.48      758.05     18.69 o 
   1   6   1        2.31        3.71      1.38 o 
   2   6   1      883.73      891.12     21.09 o 
   3   6   1      126.85      127.80     11.43 o 
   4   6   1      226.39      237.75     11.09 o 
   5   6   1        2.63        6.67      4.49 o 
 -10   7   1      526.37      554.61     30.43 o 
  -9   7   1        4.84       13.15      5.21 o 
  -8   7   1      367.00      370.45     13.75 o 
  -7   7   1        3.30        4.07      2.78 o 
  -6   7   1      270.18      264.62     10.32 o 
  -5   7   1      920.91      946.38     29.17 o 
  -4   7   1      990.03      971.74     29.82 o 
  -3   7   1      658.69      703.68     17.45 o 
  -2   7   1      997.68     1015.38     24.52 o 
  -1   7   1      630.60      592.58     15.29 o 
   0   7   1       75.86       86.79      3.30 o 
   1   7   1     1423.89     1401.55     31.79 o 
   2   7   1       73.28       78.90      4.21 o 
   3   7   1      402.89      399.70     15.69 o 
   4   7   1       95.61      122.41      8.10 o 
 -10   8   1       28.87       39.99      8.95 o 
  -9   8   1      718.83      772.13     39.18 o 
  -8   8   1       24.94       25.94      4.24 o 
  -7   8   1      428.74      444.76     18.13 o 
  -6   8   1      193.89      197.04     10.66 o 
  -5   8   1      932.21      913.35     28.60 o 
  -4   8   1      358.09      358.81     13.20 o 
  -3   8   1      792.28      787.62     25.14 o 
  -2   8   1       91.49       97.13     13.22 o 
  -1   8   1       99.16      103.82      8.87 o 
   0   8   1      770.31      751.34     18.26 o 
   1   8   1      262.10      259.29      8.19 o 
   2   8   1      928.01      938.92     22.95 o 
   3   8   1      212.77      244.26     12.06 o 
  -9   9   1        2.56       18.33      5.73 o 
  -8   9   1      490.68      510.93     24.60 o 
  -7   9   1       68.65       71.22      7.37 o 
  -6   9   1      586.64      549.98     25.47 o 
  -5   9   1      155.90      161.79     10.69 o 
  -4   9   1     1106.55     1135.39     46.86 o 
  -3   9   1      179.53      177.21      8.46 o 
  -2   9   1      214.38      223.14      9.91 o 
  -1   9   1      531.78      486.17     17.47 o 
   0   9   1       19.59       20.34      7.37 o 
   1   9   1      499.41      490.72     30.40 o 
   2   9   1       95.29      115.30      8.06 o 
  -8  10   1       15.93       22.93      6.70 o 
  -7  10   1      185.45      191.21     12.74 o 
  -6  10   1      240.84      233.58     14.38 o 
  -5  10   1      506.43      535.43     25.57 o 
  -4  10   1       70.43       82.62      8.14 o 
  -3  10   1      483.26      509.76     24.40 o 
  -2  10   1      104.49       98.41      8.58 o 
  -6  11   1      431.71      432.91     22.62 o 
  -5  11   1       89.83       98.57      9.62 o 
  -4  11   1      272.91      298.84     17.43 o 
  -3  11   1       62.88       76.82      9.02 o 
   2 -11   2      177.52      165.27     11.93 o 
   3 -11   2      100.55      117.61     10.06 o 
   4 -11   2      272.78      244.04     15.18 o 
   5 -11   2      268.40      294.21     17.46 o 
   6 -11   2        9.64       17.40      6.23 o 
   0 -10   2      152.93      160.88     11.73 o 
   1 -10   2       77.52       78.17      6.72 o 
   2 -10   2       47.63       68.21      7.94 o 
   3 -10   2      883.42      888.13     38.38 o 
   4 -10   2      606.15      646.17     29.80 o 
   5 -10   2      469.87      509.06     24.90 o 
   8 -10   2        0.13        0.23      5.80 o 
  -2  -9   2        6.59       17.36      3.57 o 
  -1  -9   2      560.77      549.51     25.61 o 
   0  -9   2        5.54        5.13      4.52 o 
   1  -9   2       35.92       40.57      4.22 o 
   2  -9   2      306.44      299.83     10.97 o 
   3  -9   2      209.62      237.05      9.45 o 
   4  -9   2      127.90      119.92      8.35 o 
   5  -9   2      313.26      344.49     17.97 o 
   6  -9   2        4.35        8.88      4.63 o 
   7  -9   2       16.36       16.12      5.87 o 
   9  -9   2       14.71       15.22      6.57 o 
  -4  -8   2      193.14      183.27      8.55 o 
  -3  -8   2      118.86      116.92      6.29 o 
  -1  -8   2        1.61        2.51      4.06 o 
   0  -8   2      660.42      625.93     19.20 o 
   1  -8   2       59.27       65.07      4.28 o 
   2  -8   2     1844.89     1867.87     51.30 o 
   3  -8   2      953.22     1009.00     40.62 o 
   4  -8   2     2720.95     2778.76     91.13 o 
   5  -8   2      588.69      604.71     18.75 o 
   6  -8   2      289.52      291.03     15.28 o 
   7  -8   2      273.22      253.56     14.01 o 
   8  -8   2        0.40       -0.84      4.63 o 
   9  -8   2      393.68      376.83     19.10 o 
  -5  -7   2      254.65      275.07     16.66 o 
  -4  -7   2       97.85      105.29      9.18 o 
  -3  -7   2     1078.15     1066.91     25.53 o 
  -2  -7   2       41.95       57.76      5.22 o 
  -1  -7   2      709.53      690.76     17.74 o 
   0  -7   2      123.73      104.84      4.45 o 
   1  -7   2      187.86      157.65      7.99 o 
   2  -7   2     1904.16     1922.34     73.44 o 
   3  -7   2     1018.17      992.00     28.19 o 
   4  -7   2      498.64      524.53     16.25 o 
   5  -7   2      540.46      530.12     23.60 o 
   6  -7   2       37.47       46.48      4.25 o 
   7  -7   2        2.78        4.34      3.09 o 
   8  -7   2      551.98      597.58     26.65 o 
  -6  -6   2       80.04       94.30      8.70 o 
  -5  -6   2       26.62       29.26      3.73 o 
  -4  -6   2      854.20      831.98     23.92 o 
  -3  -6   2      158.07      158.17      5.82 o 
  -2  -6   2     1348.83     1362.66     40.95 o 
  -1  -6   2      497.22      506.20     13.21 o 
   0  -6   2     1287.56     1319.09     31.18 o 
   1  -6   2      394.07      393.26     10.47 o 
   2  -6   2     2477.03     2575.41     58.60 o 
   3  -6   2      446.21      459.96     11.82 o 
   4  -6   2     2267.66     2308.32     52.76 o 
   5  -6   2        2.76        6.53      4.09 o 
   6  -6   2      399.85      399.08     11.12 o 
   7  -6   2      564.32      591.70     15.70 o 
   8  -6   2       88.90       90.74      6.19 o 
   9  -6   2      707.00      694.57     31.94 o 
  -7  -5   2       58.09       72.35      7.45 o 
  -6  -5   2       18.16       19.36      4.67 o 
  -5  -5   2      819.02      822.86     20.38 o 
  -4  -5   2      126.75      125.56      5.05 o 
  -3  -5   2     4965.92     4633.86    200.70 o 
  -2  -5   2      261.64      256.80      7.53 o 
  -1  -5   2     2734.45     2717.02     61.49 o 
   0  -5   2       29.71       32.86      2.19 o 
   1  -5   2     1917.93     1899.90     43.46 o 
   2  -5   2      958.89     1010.81     23.74 o 
   3  -5   2     5333.79     5806.39    129.35 o 
   4  -5   2      206.18      199.01      6.08 o 
   5  -5   2     2218.77     2256.40     72.21 o 
   6  -5   2      369.05      369.94     10.31 o 
   7  -5   2        2.89        3.51      2.26 o 
   8  -5   2      766.72      778.47     25.41 o 
   9  -5   2       12.30       17.62      4.11 o 
  10  -5   2      129.01      149.47      9.97 o 
  -7  -4   2       10.81        5.51      5.95 o 
  -6  -4   2      858.01      868.50     28.46 o 
  -5  -4   2       66.39       66.09      3.77 o 
  -4  -4   2     4326.54     4372.80     93.56 o 
  -3  -4   2      195.88      185.41     11.97 o 
  -2  -4   2     3352.08     3363.23     75.67 o 
  -1  -4   2       26.95       29.84      3.83 o 
   0  -4   2      754.10      763.39     18.22 o 
   1  -4   2     2246.83     2502.09     56.42 o 
   2  -4   2     6810.98     6951.37    156.40 o 
   3  -4   2     1185.77     1355.53     31.36 o 
   4  -4   2     6488.58     6801.14    151.67 o 
   5  -4   2      125.02      162.53      5.31 o 
   6  -4   2     1154.55     1240.31     29.26 o 
   7  -4   2      371.06      377.93     18.43 o 
   8  -4   2     1111.79     1014.51     31.77 o 
   9  -4   2      359.35      384.10     14.85 o 
  10  -4   2      447.42      433.76     16.89 o 
  -8  -3   2       84.78       92.99      9.79 o 
  -7  -3   2      149.64      138.91      7.77 o 
  -6  -3   2        0.44        1.20      3.87 o 
  -5  -3   2     2175.73     2128.76     46.97 o 
  -4  -3   2       70.17       80.33      3.43 o 
  -3  -3   2     2129.18     2040.24     52.32 o 
  -2  -3   2     2236.05     2419.63     54.51 o 
  -1  -3   2     1801.69     1651.22     37.30 o 
   0  -3   2      255.19      264.66      6.86 o 
   1  -3   2     5304.60     5524.69    122.85 o 
   2  -3   2     3760.07     4197.23    117.38 o 
   3  -3   2     5043.65     5068.41    112.39 o 
   4  -3   2     4865.14     5273.19    177.69 o 
   5  -3   2      470.22      490.04     15.74 o 
   6  -3   2     3273.69     3360.57     76.04 o 
   7  -3   2      160.02      158.45      7.43 o 
   8  -3   2     1375.76     1285.01     39.14 o 
   9  -3   2      287.53      274.33     21.08 o 
  10  -3   2      370.15      342.60     14.40 o 
  -9  -2   2      410.27      429.65     17.03 o 
  -8  -2   2       88.33       82.68      6.22 o 
  -7  -2   2       21.17       21.78      3.82 o 
  -6  -2   2      836.76      840.64     26.51 o 
  -5  -2   2       16.27       22.80      2.67 o 
  -4  -2   2     6412.92     6283.59    132.57 o 
  -3  -2   2      635.53      652.54     15.66 o 
  -2  -2   2     5728.02     5754.80    127.73 o 
  -1  -2   2       85.83       89.84      2.95 o 
   0  -2   2     3673.81     3696.67     82.28 o 
   1  -2   2     4501.69     4943.75    110.34 o 
   2  -2   2     2097.06     2207.29     49.64 o 
   3  -2   2        0.66       -0.65      0.86 o 
   4  -2   2     1143.85     1099.66     27.70 o 
   5  -2   2       71.59       91.48      3.43 o 
   6  -2   2      506.78      519.86     29.46 o 
   7  -2   2      791.77      763.82     26.26 o 
   8  -2   2      270.09      249.06     12.12 o 
   9  -2   2      541.61      516.76     18.66 o 
  10  -2   2       50.13       63.47     12.52 o 
  -9  -1   2       60.11       71.36      6.49 o 
  -8  -1   2      169.81      161.32      8.16 o 
  -7  -1   2      226.07      216.49      9.26 o 
  -6  -1   2       74.91       86.19      5.02 o 
  -5  -1   2     1255.51     1206.57     35.58 o 
  -4  -1   2     2655.77     2687.17     49.80 o 
  -3  -1   2     1974.65     1984.57     44.73 o 
  -2  -1   2     1275.35     1265.53     28.81 o 
  -1  -1   2     1259.42     1277.16     28.98 o 
   0  -1   2     1061.65     1222.65     32.59 o 
   1  -1   2     9692.85    10233.80    383.74 o 
   2  -1   2      484.05      567.40     20.74 o 
   3  -1   2     7848.77     7353.96    200.55 o 
   4  -1   2      143.55      148.87      7.57 o 
   5  -1   2     1276.06     1323.37     38.78 o 
   6  -1   2      925.71      905.48     27.83 o 
   7  -1   2      498.26      447.59     18.07 o 
   8  -1   2      438.51      430.84     15.85 o 
   9  -1   2       82.53       77.58      6.23 o 
 -10   0   2      125.69      116.19      8.50 o 
  -9   0   2      332.00      344.03     13.77 o 
  -8   0   2      140.62      137.55     12.87 o 
  -7   0   2      673.10      647.35     20.95 o 
  -6   0   2     2282.39     2257.19     74.83 o 
  -5   0   2     1282.74     1280.09     29.62 o 
  -4   0   2     6214.20     6142.77    253.35 o 
  -3   0   2     1607.16     1619.49     36.67 o 
  -2   0   2     6658.80     6362.69    177.50 o 
  -1   0   2      188.38      217.47      8.69 o 
   0   0   2     2911.76     2970.30     84.52 o 
   1   0   2       11.66       14.21      1.21 o 
   2   0   2     9333.09     8481.61    315.66 o 
   3   0   2      241.69      228.38      6.05 o 
   4   0   2     3864.43     3978.12    111.68 o 
   5   0   2      778.95      673.93     37.59 o 
   6   0   2      823.57      828.48     35.76 o 
   7   0   2      175.42      168.14      9.22 o 
   8   0   2      285.20      275.84     11.75 o 
   9   0   2        4.24        7.87      4.33 o 
 -10   1   2      273.41      271.79     11.97 o 
  -9   1   2       48.39       47.26      5.30 o 
  -8   1   2      173.80      157.98      7.62 o 
  -7   1   2      699.47      696.56     22.16 o 
  -6   1   2      315.48      308.33     10.85 o 
  -5   1   2     3903.79     4181.89     93.21 o 
  -4   1   2     1318.81     1316.05     30.11 o 
  -3   1   2      798.90      840.22     19.31 o 
  -2   1   2     1209.75     1245.35     29.16 o 
  -1   1   2     1893.56     1973.80     52.55 o 
   0   1   2     1661.07     1700.37     38.17 o 
   1   1   2     7012.38     6921.46    153.65 o 
   2   1   2      331.32      378.85     12.44 o 
   3   1   2     3167.98     3352.20     94.52 o 
   4   1   2       70.13       89.56      4.72 o 
   5   1   2     1082.54     1043.94     60.15 o 
   6   1   2      284.88      268.49     10.73 o 
   7   1   2      977.98      879.92     65.26 o 
   8   1   2      141.83      137.50      7.93 o 
 -10   2   2        0.32        1.31      5.70 o 
  -9   2   2      286.37      268.74     11.12 o 
  -8   2   2      219.08      194.78      8.43 o 
  -7   2   2      330.52      308.06     12.45 o 
  -6   2   2     1341.65     1310.76     30.51 o 
  -5   2   2     2463.74     2376.32     66.91 o 
  -4   2   2     1190.49     1214.53     27.84 o 
  -3   2   2     1238.91     1256.68     28.50 o 
  -2   2   2     1821.23     1974.76     74.01 o 
  -1   2   2      139.13      156.05      4.13 o 
   0   2   2    14913.29    15249.28    338.04 o 
   1   2   2       11.29       15.61      1.36 o 
   2   2   2     6486.77     6129.50    223.22 o 
   3   2   2       96.15      104.23      4.97 o 
   4   2   2     1406.52     1302.79     54.38 o 
   5   2   2      361.25      361.23     13.69 o 
   6   2   2      830.47      759.57     24.83 o 
   7   2   2       62.27       72.13      6.42 o 
   8   2   2       89.07      108.37      7.43 o 
 -10   3   2      344.64      346.80     21.75 o 
  -9   3   2        7.29       -1.41      4.83 o 
  -8   3   2      360.08      349.02     12.69 o 
  -7   3   2      616.58      576.55     14.59 o 
  -6   3   2      983.30      979.80     23.26 o 
  -5   3   2     1735.80     1678.59     57.16 o 
  -4   3   2     2506.19     2437.85     54.66 o 
  -3   3   2     2243.07     2257.17     77.47 o 
  -2   3   2        2.77       11.40      2.04 o 
  -1   3   2     1731.28     1717.24     31.63 o 
   0   3   2       68.72       81.50      2.28 o 
   1   3   2     1819.32     1628.86     37.05 o 
   2   3   2       29.59       31.05      2.31 o 
   3   3   2      969.82      972.23     44.21 o 
   4   3   2       17.95       14.31      3.04 o 
   5   3   2     1293.24     1260.45     38.64 o 
   6   3   2       84.17       87.86      6.14 o 
   7   3   2      833.98      852.57     28.67 o 
 -10   4   2       21.54       32.24      7.64 o 
  -9   4   2      305.83      309.76     19.10 o 
  -8   4   2       93.78       89.22      8.65 o 
  -7   4   2      677.06      734.11     18.27 o 
  -6   4   2     1208.86     1204.76     28.26 o 
  -5   4   2     2067.47     2232.47     68.23 o 
  -4   4   2      357.25      405.87     10.20 o 
  -3   4   2     1872.16     2109.78     47.69 o 
  -2   4   2     3373.89     3305.65     73.92 o 
  -1   4   2      701.15      819.29     24.58 o 
   0   4   2     6205.37     6287.79    115.15 o 
   1   4   2     1798.88     1868.25     35.23 o 
   2   4   2     2492.56     2504.10     71.45 o 
   3   4   2       93.18       94.62      5.48 o 
   4   4   2      389.09      397.74     14.63 o 
   5   4   2      156.25      164.02      8.41 o 
   6   4   2      211.08      234.72     11.10 o 
   7   4   2        3.41        1.01      4.53 o 
 -11   5   2        0.68        5.46      6.67 o 
 -10   5   2      247.52      260.96     17.90 o 
  -9   5   2       27.22       32.41      7.14 o 
  -8   5   2      497.01      526.73     22.91 o 
  -7   5   2      332.82      318.39     14.90 o 
  -6   5   2     2275.85     2334.34     67.33 o 
  -5   5   2      457.91      440.33     14.58 o 
  -4   5   2      657.87      644.19     15.59 o 
  -3   5   2     1194.84     1200.44     27.87 o 
  -2   5   2        2.72        5.50      1.26 o 
  -1   5   2     5290.09     5368.86    199.36 o 
   0   5   2      407.83      407.20      8.68 o 
   1   5   2     2633.58     2627.76     49.21 o 
   2   5   2      536.04      520.97     17.52 o 
   3   5   2      796.35      780.09     25.27 o 
   4   5   2        1.63        2.75      3.04 o 
   5   5   2      658.31      646.57     22.59 o 
   6   5   2        0.07       -0.45      6.50 o 
 -10   6   2       12.21        3.52      6.00 o 
  -9   6   2      378.35      394.17     14.52 o 
  -8   6   2      186.54      192.08      8.47 o 
  -7   6   2     1363.56     1367.30     48.28 o 
  -6   6   2      291.48      293.04     10.93 o 
  -5   6   2     2832.41     2987.89     85.38 o 
  -4   6   2      255.88      245.85      9.38 o 
  -3   6   2      423.45      452.59     11.60 o 
  -2   6   2     1295.70     1215.09     28.47 o 
  -1   6   2      414.60      386.89     15.41 o 
   0   6   2     2542.76     2488.11     46.67 o 
   1   6   2      442.15      414.68     10.88 o 
   2   6   2      653.57      623.51     28.76 o 
   3   6   2       83.67       85.39      6.18 o 
   4   6   2      393.07      390.35     15.49 o 
   5   6   2       11.15       26.21      5.31 o 
 -10   7   2      109.74      105.88     10.93 o 
  -9   7   2       81.07       96.53      6.16 o 
  -8   7   2      673.72      675.09     22.40 o 
  -7   7   2      803.20      811.43     25.99 o 
  -6   7   2     2097.02     2076.00     70.32 o 
  -5   7   2      153.49      164.05      7.40 o 
  -4   7   2     1102.33     1157.82     35.22 o 
  -3   7   2      588.03      583.41     19.22 o 
  -2   7   2      372.58      370.43     13.34 o 
  -1   7   2     1921.78     1721.86     58.09 o 
   0   7   2     1230.32     1230.53     24.20 o 
   1   7   2     1116.43     1077.59     25.29 o 
   2   7   2      187.12      190.99      9.35 o 
   3   7   2      325.01      321.99     13.66 o 
   4   7   2       38.14       52.04      8.25 o 
 -10   8   2        0.42        0.74      4.27 o 
  -9   8   2      182.65      205.17      9.70 o 
  -8   8   2      302.37      317.33     12.62 o 
  -7   8   2     1012.77      979.71     46.30 o 
  -6   8   2      313.98      316.39     12.21 o 
  -5   8   2      841.70      833.77     26.61 o 
  -4   8   2      316.69      297.58     13.86 o 
  -3   8   2      395.94      389.11     22.86 o 
  -2   8   2     1713.58     1712.62     51.34 o 
  -1   8   2      468.18      482.28     21.72 o 
   0   8   2      710.35      654.32     36.06 o 
   1   8   2      394.07      423.09     26.88 o 
   2   8   2      112.82      113.37      7.84 o 
   3   8   2       28.51       39.37      5.96 o 
  -9   9   2       80.60       90.47      7.49 o 
  -8   9   2      197.55      208.49      9.82 o 
  -7   9   2      120.89      115.47      6.78 o 
  -6   9   2      743.58      731.50     24.13 o 
  -5   9   2       19.68       24.98      4.18 o 
  -4   9   2      255.49      254.24     10.88 o 
  -3   9   2      315.56      309.82     12.43 o 
  -2   9   2      279.77      265.98     11.33 o 
  -1   9   2      966.99      934.35     47.83 o 
   0   9   2      253.61      282.78     20.78 o 
   1   9   2      210.06      227.18     19.44 o 
  -8  10   2        5.24       -0.60      5.83 o 
  -7  10   2      790.77      800.59     35.76 o 
  -6  10   2        9.17       20.34      6.17 o 
  -5  10   2      524.31      517.87     24.77 o 
  -4  10   2      116.11      101.99      8.95 o 
  -3  10   2       62.42       63.48      8.18 o 
  -2  10   2      317.08      330.51     17.50 o 
  -6  11   2      471.09      460.42     23.70 o 
  -5  11   2       10.34        3.42      5.97 o 
  -4  11   2      128.51      143.72     11.09 o 
   2 -11   3      138.54      136.58     10.99 o 
   3 -11   3      259.61      287.17     16.66 o 
   4 -11   3        4.56        3.52      6.50 o 
   5 -11   3        2.44       -4.93      5.70 o 
   6 -11   3      113.61      113.15     10.56 o 
   0 -10   3       76.03       89.22      9.02 o 
   1 -10   3      225.71      216.16      9.25 o 
   2 -10   3      537.79      543.87     17.94 o 
   3 -10   3        9.25       -2.50      3.55 o 
   4 -10   3      319.87      312.81     17.53 o 
   5 -10   3       86.14       85.17      8.81 o 
   6 -10   3      209.51      200.20     13.24 o 
   7 -10   3      453.11      426.03     21.95 o 
   8 -10   3      201.63      195.17     13.47 o 
  -2  -9   3       14.02       36.37      7.07 o 
  -1  -9   3      173.23      169.09     11.87 o 
   0  -9   3       62.98       64.57      5.00 o 
   1  -9   3      571.60      575.14     18.46 o 
   2  -9   3      159.50      161.97      7.52 o 
   3  -9   3      453.55      452.18     15.25 o 
   4  -9   3      719.57      657.24     20.64 o 
   5  -9   3        1.35        8.37      3.18 o 
   6  -9   3      904.10      951.72     40.72 o 
   7  -9   3        8.27        9.15      5.50 o 
   8  -9   3      237.97      223.59     13.74 o 
   9  -9   3       29.65       54.60      8.11 o 
  -4  -8   3      409.95      387.32     13.58 o 
  -3  -8   3        4.49        3.69      3.01 o 
  -2  -8   3      155.56      142.68     10.46 o 
  -1  -8   3       21.97       22.26      5.06 o 
   0  -8   3      817.21      767.30     23.03 o 
   1  -8   3      132.06      147.55      6.67 o 
   2  -8   3      809.60      872.33     25.78 o 
   3  -8   3        1.15        2.92      4.41 o 
   4  -8   3      116.76      128.75      6.40 o 
   5  -8   3      297.84      281.59     24.47 o 
   6  -8   3      164.08      167.29     14.31 o 
   7  -8   3      473.88      482.44     16.33 o 
   8  -8   3      343.45      317.27     16.69 o 
  -5  -7   3      207.38      205.80      9.03 o 
  -4  -7   3      154.65      156.18      7.32 o 
  -2  -7   3        2.24        2.68      3.99 o 
  -1  -7   3     1658.22     1549.38     42.90 o 
   0  -7   3       75.87       84.16      4.74 o 
   1  -7   3     3057.06     2976.73     79.64 o 
   2  -7   3       74.59       78.20      4.54 o 
   3  -7   3      427.73      432.53     13.92 o 
   4  -7   3      393.16      414.79     13.72 o 
   5  -7   3      566.85      570.60     17.96 o 
   6  -7   3     1275.54     1185.95     34.14 o 
   7  -7   3     1075.59     1052.29     43.27 o 
   8  -7   3      351.54      325.78     12.26 o 
  -6  -6   3      342.06      360.13     15.34 o 
  -5  -6   3       51.24       60.15      5.42 o 
  -4  -6   3      983.12      970.05     23.42 o 
  -3  -6   3        1.85        3.72      2.84 o 
  -2  -6   3     1965.10     1981.94     46.06 o 
  -1  -6   3      778.73      758.10     18.80 o 
   0  -6   3     2321.65     2389.62     54.71 o 
   1  -6   3      226.83      230.34      8.21 o 
   2  -6   3     1881.33     1824.64     49.56 o 
   3  -6   3      690.64      724.91     21.32 o 
   4  -6   3      703.31      754.25     26.06 o 
   5  -6   3     2686.05     2623.34     80.41 o 
   6  -6   3     1108.10     1093.42     31.53 o 
   7  -6   3     1143.49     1128.22     32.67 o 
   8  -6   3      511.23      503.86     24.80 o 
   9  -6   3       33.41       31.41      7.68 o 
  -7  -5   3      201.76      218.64     11.17 o 
  -6  -5   3       71.17       80.82      5.04 o 
  -5  -5   3      526.41      513.75     13.91 o 
  -4  -5   3        4.91        9.11      6.71 o 
  -3  -5   3      270.94      273.08     15.05 o 
  -2  -5   3      408.44      388.18     10.53 o 
  -1  -5   3     1874.02     1816.72     41.71 o 
   0  -5   3      237.11      254.19      7.25 o 
   1  -5   3     2342.90     2340.55     52.93 o 
   2  -5   3      188.71      186.54      5.49 o 
   3  -5   3      686.26      709.03     17.27 o 
   4  -5   3     2092.60     2244.34     51.14 o 
   5  -5   3      518.80      531.39     16.74 o 
   6  -5   3     2926.17     3023.20     68.73 o 
   7  -5   3     1071.03     1112.51     27.10 o 
   8  -5   3      855.94      816.51     29.48 o 
   9  -5   3      144.24      152.63      8.31 o 
  10  -5   3      584.53      532.89     26.98 o 
  -7  -4   3      293.87      307.23     13.15 o 
  -6  -4   3      461.08      464.39     12.86 o 
  -5  -4   3      318.34      315.30      9.23 o 
  -4  -4   3      289.72      280.32      9.53 o 
  -3  -4   3       43.81       48.19      4.21 o 
  -2  -4   3     1945.79     2088.72     47.53 o 
  -1  -4   3       39.48       46.92      3.14 o 
   0  -4   3    11398.87    12029.03    266.79 o 
   1  -4   3      183.58      194.16      5.44 o 
   2  -4   3     3425.69     3520.53     79.04 o 
   3  -4   3     2249.32     2458.54     55.64 o 
   4  -4   3      530.30      486.47     17.65 o 
   5  -4   3     2036.04     2147.06     77.63 o 
   6  -4   3      740.17      726.01     30.00 o 
   7  -4   3       30.49       38.55      4.39 o 
   8  -4   3      150.10      139.80      7.57 o 
   9  -4   3       19.26       28.31      5.06 o 
  10  -4   3        5.85       13.49      6.82 o 
  -8  -3   3       49.31       54.79      6.10 o 
  -7  -3   3      683.11      669.88     22.89 o 
  -6  -3   3      375.64      374.73     10.56 o 
  -5  -3   3      505.28      501.14     12.83 o 
  -4  -3   3      376.46      373.60      9.75 o 
  -3  -3   3      766.40      734.01     17.80 o 
  -2  -3   3      420.01      486.18     12.10 o 
  -1  -3   3     2731.93     2655.32     59.68 o 
   0  -3   3       82.82      110.97      3.47 o 
   1  -3   3     3075.02     3052.64     91.65 o 
   2  -3   3      188.35      209.52      5.72 o 
   3  -3   3      533.93      538.78     13.27 o 
   4  -3   3      837.79      892.52     21.13 o 
   5  -3   3     3817.66     3957.02     89.21 o 
   6  -3   3      869.55      842.44     26.20 o 
   7  -3   3     2018.46     2034.50     59.70 o 
   8  -3   3      160.50      154.53     12.80 o 
   9  -3   3       46.37       56.11      5.86 o 
  10  -3   3       80.05       94.41      7.19 o 
  -9  -2   3       25.46       27.68      5.07 o 
  -8  -2   3      521.90      529.75     19.05 o 
  -7  -2   3      351.30      363.61     13.82 o 
  -6  -2   3      702.73      673.07     21.83 o 
  -5  -2   3     1213.52     1227.40     39.27 o 
  -4  -2   3      695.82      730.92     14.60 o 
  -3  -2   3       95.19      106.76      3.72 o 
  -2  -2   3    10155.25    10228.43    316.60 o 
  -1  -2   3      283.82      326.82      8.22 o 
   0  -2   3    12743.96    13593.18    352.65 o 
   1  -2   3      929.70      898.00     20.82 o 
   2  -2   3     2740.14     2886.22     64.89 o 
   3  -2   3     1114.39     1288.77     29.67 o 
   4  -2   3     2528.48     2556.73     84.01 o 
   5  -2   3     1920.19     1714.48     84.80 o 
   6  -2   3     3077.80     3210.76    189.76 o 
   7  -2   3      131.62      137.81      8.71 o 
   8  -2   3      354.18      334.19     13.19 o 
   9  -2   3       13.30       13.37      7.83 o 
  -9  -1   3      105.73      103.63      6.91 o 
  -8  -1   3      192.33      192.00      9.08 o 
  -7  -1   3      624.40      594.46     19.82 o 
  -6  -1   3      786.34      716.15     22.67 o 
  -5  -1   3     1165.82     1205.87     45.71 o 
  -4  -1   3       18.49       42.45      1.81 o 
  -3  -1   3     3684.11     3873.05    106.85 o 
  -2  -1   3      251.60      273.59      6.99 o 
  -1  -1   3    10609.70    10221.76    225.15 o 
   0  -1   3       93.35      107.97      3.27 o 
   1  -1   3     3047.87     3310.49     85.96 o 
   2  -1   3       82.51      114.63      5.90 o 
   3  -1   3     3559.00     3699.07     82.63 o 
   4  -1   3     2531.61     2693.70     83.82 o 
   5  -1   3     2541.35     2600.86     94.20 o 
   6  -1   3      300.94      311.78     11.56 o 
   7  -1   3      619.82      563.78     25.31 o 
   8  -1   3        5.99        9.07      5.68 o 
   9  -1   3       86.56       76.59      6.48 o 
 -10   0   3        4.71       13.18      4.70 o 
  -9   0   3       87.09       84.64      5.96 o 
  -8   0   3      347.81      342.84     12.99 o 
  -7   0   3      650.38      707.60     34.05 o 
  -6   0   3      594.66      566.83     18.23 o 
  -5   0   3      510.70      492.82     14.24 o 
  -4   0   3      767.87      672.63     25.92 o 
  -3   0   3      276.73      318.17      7.99 o 
  -2   0   3     5781.23     6391.22    247.80 o 
  -1   0   3      520.60      549.41     19.39 o 
   0   0   3    14739.74    13738.58    304.56 o 
   1   0   3      549.84      548.20     13.77 o 
   2   0   3     2754.70     2761.20     61.94 o 
   3   0   3      195.59      174.15      5.02 o 
   4   0   3     3190.31     3127.80     88.20 o 
   5   0   3      343.69      320.23     11.55 o 
   6   0   3     2155.86     2083.05     60.74 o 
   7   0   3       15.63       14.97      3.49 o 
   8   0   3      291.60      279.51     18.94 o 
   9   0   3       95.68      100.39      7.27 o 
 -10   1   3      108.35      104.50     13.36 o 
  -9   1   3      187.11      174.52      8.58 o 
  -8   1   3      729.59      720.41     35.56 o 
  -7   1   3      331.82      290.73     15.80 o 
  -6   1   3     1369.19     1364.01     42.19 o 
  -5   1   3      193.79      194.49      5.61 o 
  -4   1   3      107.74       89.03      4.39 o 
  -3   1   3     7305.56     7110.62    181.53 o 
  -2   1   3      213.18      208.69      6.25 o 
  -1   1   3    13654.84    12338.89    271.96 o 
   0   1   3     2950.41     3086.98     68.89 o 
   1   1   3     4415.05     4495.93     99.90 o 
   2   1   3      400.03      469.59     30.52 o 
   3   1   3     1060.01      985.14     22.96 o 
   4   1   3      608.23      637.54     20.09 o 
   5   1   3     1645.46     1598.19     47.34 o 
   6   1   3        9.52       17.25      3.27 o 
   7   1   3      299.57      299.02     12.35 o 
   8   1   3        6.48        2.67      3.90 o 
 -10   2   3       29.90       23.33      7.34 o 
  -9   2   3      434.06      452.68     25.81 o 
  -8   2   3      322.64      309.25     11.63 o 
  -7   2   3     1402.28     1398.84     48.33 o 
  -6   2   3      346.12      315.31      8.57 o 
  -5   2   3      734.52      826.55     19.44 o 
  -4   2   3     2022.09     2071.58     46.85 o 
  -3   2   3      271.24      285.76      7.15 o 
  -2   2   3     8893.71     9413.38    261.92 o 
  -1   2   3     1109.39     1051.04     24.10 o 
   0   2   3     4520.86     4827.01    107.48 o 
   1   2   3     2094.05     2364.20     53.29 o 
   2   2   3     2998.77     2909.01     65.18 o 
   3   2   3      147.01      196.91      7.79 o 
   4   2   3     2826.73     2796.20     80.14 o 
   5   2   3       64.34       70.57      4.79 o 
   6   2   3      770.86      773.40     25.49 o 
   7   2   3        9.25        8.77      6.85 o 
   8   2   3       11.96        9.79      6.47 o 
 -10   3   3      142.76      137.92     12.54 o 
  -9   3   3      327.40      310.40     19.47 o 
  -8   3   3     1092.62     1067.55     50.91 o 
  -7   3   3      568.42      549.90     22.34 o 
  -6   3   3     1735.06     1685.98     38.90 o 
  -5   3   3      575.58      531.56     20.56 o 
  -4   3   3      777.37      814.34     19.08 o 
  -3   3   3     3677.06     3604.32    101.58 o 
  -2   3   3     1876.53     1950.54     55.68 o 
  -1   3   3     8120.94     8304.15    183.70 o 
   0   3   3      715.11      678.96     18.07 o 
   1   3   3     2973.45     3241.37     72.82 o 
   2   3   3        0.53        4.72      1.42 o 
   3   3   3     2992.27     3099.53     88.47 o 
   4   3   3       40.97       51.46      4.42 o 
   5   3   3     1302.34     1359.44     41.68 o 
   6   3   3       88.97      100.48      6.89 o 
   7   3   3      208.33      226.61     26.08 o 
 -11   4   3      116.97      137.79     13.27 o 
 -10   4   3       29.96       36.53      8.31 o 
  -9   4   3      507.65      540.03     29.29 o 
  -8   4   3       79.84       80.83      5.03 o 
  -7   4   3     1618.42     1623.08     53.96 o 
  -6   4   3      275.27      276.21     17.90 o 
  -5   4   3     1453.47     1531.33     35.19 o 
  -4   4   3     3870.16     3726.97    174.96 o 
  -3   4   3     2324.06     2371.77     67.67 o 
  -2   4   3     4281.65     3978.88     72.81 o 
  -1   4   3     3644.65     3933.75    124.24 o 
   0   4   3     1278.47     1308.32     42.09 o 
   1   4   3      225.56      226.62      6.51 o 
   2   4   3     1238.45     1165.82     35.03 o 
   3   4   3        0.54        2.37      2.56 o 
   4   4   3     1845.06     1859.45     55.23 o 
   5   4   3       17.16       18.42      3.79 o 
   6   4   3      255.90      259.77     16.67 o 
 -11   5   3       26.28       24.70      8.04 o 
 -10   5   3      469.82      459.92     26.65 o 
  -9   5   3      268.13      250.17     16.72 o 
  -8   5   3     1074.31     1106.63     34.00 o 
  -7   5   3      379.51      383.13     13.58 o 
  -6   5   3     1222.14     1286.78     38.34 o 
  -5   5   3     2032.46     1958.40     56.68 o 
  -4   5   3     1558.84     1555.44     45.54 o 
  -3   5   3     4340.81     4500.74    100.87 o 
  -2   5   3     2652.17     2513.93     46.74 o 
  -1   5   3     1714.24     1748.25     33.10 o 
   0   5   3     1438.93     1463.62     51.94 o 
   1   5   3     1138.05     1078.27     53.53 o 
   2   5   3       60.73       71.94      6.32 o 
   3   5   3     1226.75     1144.03     35.50 o 
   4   5   3      107.15      117.74     16.88 o 
   5   5   3      567.60      564.49     20.61 o 
 -10   6   3        8.34       11.53      6.57 o 
  -9   6   3      610.94      659.12     22.09 o 
  -8   6   3       55.68       58.90      4.79 o 
  -7   6   3      935.09      971.92     30.25 o 
  -6   6   3      415.60      430.71     14.99 o 
  -5   6   3      420.64      426.16     28.67 o 
  -4   6   3     2296.08     2297.86     87.88 o 
  -3   6   3     1972.30     1920.53     57.77 o 
  -2   6   3     2609.90     2629.33     75.69 o 
  -1   6   3     1982.78     1956.33     40.66 o 
   0   6   3      999.21     1005.05     24.31 o 
   1   6   3      134.88      148.55      7.32 o 
   2   6   3     1482.43     1368.08     41.75 o 
   3   6   3        1.48        1.11      4.16 o 
   4   6   3      485.41      470.56     17.81 o 
   5   6   3       56.63       78.99      7.59 o 
 -10   7   3      589.51      652.58     35.03 o 
  -9   7   3       11.11       13.65      3.88 o 
  -8   7   3      896.66      902.88     28.92 o 
  -7   7   3       57.45       57.54      4.52 o 
  -6   7   3      312.43      290.35     11.34 o 
  -5   7   3      805.88      784.16     24.97 o 
  -4   7   3      912.34      879.87     27.68 o 
  -3   7   3     1166.12     1173.71     45.62 o 
  -2   7   3     1445.58     1432.12     56.24 o 
  -1   7   3      389.67      412.15     43.57 o 
   0   7   3       42.80       43.74      9.25 o 
   1   7   3      468.20      475.24     20.08 o 
   2   7   3        8.86       22.12      4.37 o 
   3   7   3      812.72      815.83     27.70 o 
 -10   8   3       35.76       60.09      6.33 o 
  -9   8   3      557.26      642.59     22.23 o 
  -8   8   3        2.37       -0.83      3.33 o 
  -7   8   3      461.35      475.24     17.07 o 
  -6   8   3       18.15       22.38      4.06 o 
  -5   8   3      786.36      819.78     26.48 o 
  -4   8   3      476.70      467.71     17.18 o 
  -3   8   3     1511.97     1504.79     45.45 o 
  -2   8   3      210.79      214.85      9.51 o 
  -1   8   3      443.38      461.73     20.98 o 
   0   8   3      177.74      176.27     15.28 o 
   1   8   3        0.72       14.31      8.25 o 
   2   8   3      279.65      292.07     22.69 o 
  -9   9   3        0.07        9.07      5.63 o 
  -8   9   3      838.62      822.28     41.78 o 
  -7   9   3        1.40       -3.99      3.27 o 
  -6   9   3      922.59      874.44     28.41 o 
  -5   9   3      648.64      653.90     22.31 o 
  -4   9   3     1351.86     1368.38     42.21 o 
  -3   9   3      371.73      371.75     21.92 o 
  -2   9   3      717.13      712.47     24.08 o 
  -1   9   3        2.05        5.13      6.94 o 
   0   9   3       74.65       98.71     12.77 o 
   1   9   3      332.18      385.08     26.91 o 
  -8  10   3       34.28       45.77      7.81 o 
  -7  10   3       77.34       83.34      6.38 o 
  -6  10   3      421.13      412.36     15.89 o 
  -5  10   3      271.53      287.57     12.40 o 
  -4  10   3      282.89      280.48     12.26 o 
  -3  10   3      691.58      699.53     24.14 o 
  -2  10   3        1.61        5.73      7.81 o 
  -1  10   3       94.32      107.09     12.20 o 
   3 -11   4        5.84       20.88      6.70 o 
   4 -11   4      272.43      278.83     17.06 o 
   5 -11   4       60.81       87.18     10.39 o 
   0 -10   4      601.97      619.93     28.89 o 
   1 -10   4        2.14        1.71      3.62 o 
   2 -10   4      182.00      185.49      8.70 o 
   3 -10   4      183.56      187.92      8.90 o 
   4 -10   4       38.53       51.35      9.70 o 
   5 -10   4      470.31      434.41     22.39 o 
   6 -10   4       42.00       66.50      9.18 o 
   7 -10   4       39.59       60.73      8.88 o 
  -2  -9   4      109.59       88.69      9.25 o 
  -1  -9   4      646.04      568.31     26.61 o 
   0  -9   4        2.72        6.53      3.42 o 
   1  -9   4      815.55      781.44     23.94 o 
   2  -9   4       34.54       30.20      4.17 o 
   3  -9   4      146.47      144.75      7.31 o 
   4  -9   4      434.66      442.58     15.27 o 
   5  -9   4      465.36      488.18     16.78 o 
   6  -9   4      426.53      418.47     15.07 o 
   7  -9   4      420.02      434.85     21.99 o 
   8  -9   4      160.14      164.97     11.73 o 
  -4  -8   4       32.99       33.37      4.55 o 
  -3  -8   4       61.58       64.79      8.11 o 
  -2  -8   4     1040.85     1036.55     43.61 o 
  -1  -8   4      167.26      170.35      7.65 o 
   0  -8   4     1652.49     1703.63     62.41 o 
   1  -8   4      185.74      180.24      7.94 o 
   2  -8   4      462.54      446.28     14.87 o 
   3  -8   4     1067.38      999.59     29.28 o 
   4  -8   4      592.05      637.41     20.11 o 
   5  -8   4      831.51      850.38     25.87 o 
   6  -8   4      969.89      982.42     29.48 o 
   7  -8   4      602.74      543.24     19.14 o 
   8  -8   4       86.40       94.74     19.94 o 
  -5  -7   4       67.97       72.83      6.42 o 
  -4  -7   4        2.87        9.04      3.27 o 
  -3  -7   4      376.47      356.65     18.40 o 
  -2  -7   4      481.36      466.96     21.75 o 
  -1  -7   4      865.26      869.37     25.51 o 
   0  -7   4      360.86      368.39     12.48 o 
   1  -7   4      384.37      381.49     12.73 o 
   2  -7   4      402.14      389.30     12.95 o 
   3  -7   4      706.31      699.72     21.21 o 
   4  -7   4      997.56      970.69     28.48 o 
   5  -7   4      569.11      580.66     18.53 o 
   6  -7   4      493.98      463.57     15.64 o 
   7  -7   4       72.49       72.34      5.35 o 
   8  -7   4      333.08      302.43     11.83 o 
   9  -7   4       17.13       27.95      7.57 o 
  -6  -6   4      118.93      121.53      9.52 o 
  -5  -6   4       80.44       89.90      5.48 o 
  -3  -6   4       71.52       77.09      6.97 o 
  -2  -6   4      884.39      849.17     24.77 o 
  -1  -6   4        0.10        1.41      2.60 o 
   0  -6   4     1444.42     1619.41     44.47 o 
   1  -6   4       24.42       17.70      2.76 o 
   2  -6   4     1611.32     1721.66     47.22 o 
   3  -6   4      995.62     1001.00     28.77 o 
   4  -6   4     2883.64     2723.36     73.42 o 
   5  -6   4     1131.61     1136.11     32.68 o 
   6  -6   4      808.31      794.23     24.03 o 
   7  -6   4      177.64      169.73     14.46 o 
   8  -6   4       46.00       38.18      7.34 o 
   9  -6   4      166.05      180.02     13.41 o 
  -7  -5   4      216.91      228.51     11.47 o 
  -6  -5   4       90.67      103.45      5.28 o 
  -5  -5   4      446.76      423.83     11.88 o 
  -4  -5   4       26.01       24.77      3.71 o 
  -3  -5   4     1583.50     1515.78     44.89 o 
  -2  -5   4       30.65       41.00      2.95 o 
  -1  -5   4     2620.21     2650.25     60.32 o 
   0  -5   4        2.79        0.20      2.25 o 
   1  -5   4     1739.60     1711.21     46.49 o 
   2  -5   4     2330.05     2392.72     64.31 o 
   3  -5   4     1046.59      999.09     28.38 o 
   4  -5   4      869.15      816.96     23.89 o 
   5  -5   4      849.71      791.05     23.42 o 
   6  -5   4       67.86       75.03      4.99 o 
   7  -5   4      327.04      311.57     17.23 o 
   8  -5   4      184.60      205.69     13.71 o 
   9  -5   4      319.97      274.67     16.89 o 
  -7  -4   4       68.30       71.85      6.29 o 
  -6  -4   4      154.45      155.19      8.41 o 
  -5  -4   4       28.41       32.08      3.00 o 
  -4  -4   4     1085.49     1040.36     55.84 o 
  -3  -4   4        0.32        4.75      3.08 o 
  -2  -4   4     3837.00     4032.12     90.09 o 
  -1  -4   4       33.02       41.57      2.37 o 
   0  -4   4     3795.91     3861.16     86.55 o 
   1  -4   4        3.73        1.67      1.48 o 
   2  -4   4     4175.12     3989.60     89.71 o 
   3  -4   4       93.42      102.16      3.67 o 
   4  -4   4     3245.88     3291.81     74.62 o 
   5  -4   4       68.08       73.38      3.51 o 
   6  -4   4     1229.23     1231.51     29.42 o 
   7  -4   4      586.90      584.50     19.79 o 
   8  -4   4      146.68      148.35      7.90 o 
   9  -4   4      276.89      287.61     12.60 o 
  -8  -3   4      144.40      150.46     10.93 o 
  -7  -3   4      152.02      136.27      7.67 o 
  -6  -3   4       40.45       49.12      3.51 o 
  -5  -3   4      445.45      454.51     11.81 o 
  -4  -3   4        3.95        7.73      1.98 o 
  -3  -3   4     5081.37     4836.04    108.06 o 
  -2  -3   4        3.78        0.73      1.15 o 
  -1  -3   4     6610.79     6702.58    153.85 o 
   0  -3   4      196.30      251.80      8.32 o 
   1  -3   4     3133.12     3382.73     89.24 o 
   2  -3   4      750.81      763.43     24.80 o 
   3  -3   4     5726.66     5681.03    126.52 o 
   4  -3   4      336.29      326.03     12.77 o 
   5  -3   4     1944.29     1852.07     42.82 o 
   6  -3   4      159.50      162.72      7.51 o 
   7  -3   4      191.49      188.18     13.42 o 
   8  -3   4      467.90      454.05     16.69 o 
   9  -3   4       88.53       82.27      6.52 o 
  -9  -2   4      182.44      177.73     10.37 o 
  -8  -2   4        8.32        9.17      3.75 o 
  -7  -2   4      374.38      379.87     14.20 o 
  -6  -2   4      384.76      384.88     12.80 o 
  -5  -2   4        8.59       11.49      1.94 o 
  -4  -2   4     2692.34     2644.67     60.10 o 
  -3  -2   4       52.21       43.64      2.39 o 
  -2  -2   4     3296.65     3219.60     72.17 o 
  -1  -2   4       56.96       51.98      2.19 o 
   0  -2   4     3683.88     3870.79    101.69 o 
   1  -2   4      308.15      333.28      8.51 o 
   2  -2   4     6620.14     6673.74    147.88 o 
   3  -2   4        3.89        7.11      1.39 o 
   4  -2   4     3153.10     3091.64     72.46 o 
   5  -2   4        7.72       13.72      3.48 o 
   6  -2   4      156.69      150.50      7.16 o 
   7  -2   4      126.82      122.60      6.73 o 
   8  -2   4      265.03      268.95     11.47 o 
   9  -2   4      134.95      139.23      8.29 o 
  -9  -1   4      246.21      244.75     11.20 o 
  -8  -1   4      369.80      364.08     13.93 o 
  -7  -1   4      159.84      150.92      7.41 o 
  -6  -1   4      381.38      370.65      9.83 o 
  -5  -1   4     1208.03     1249.85     24.11 o 
  -4  -1   4      323.89      319.45      8.44 o 
  -3  -1   4     3547.12     3225.39     72.25 o 
  -2  -1   4     1860.40     1813.68     58.80 o 
  -1  -1   4     4830.78     4919.19    127.22 o 
   0  -1   4      635.08      598.56     14.39 o 
   1  -1   4     7084.88     7502.46    234.73 o 
   2  -1   4       51.26       63.72      3.74 o 
   3  -1   4     5168.66     5368.59    158.07 o 
   4  -1   4       18.50       16.06      1.87 o 
   5  -1   4     1215.96     1189.66     35.59 o 
   6  -1   4      180.33      190.84      8.40 o 
   7  -1   4      157.41      155.88      7.85 o 
   8  -1   4      338.15      305.74     12.83 o 
   9  -1   4      104.15      112.90      7.53 o 
 -10   0   4       48.42       52.50     12.90 o 
  -9   0   4      554.79      563.33     19.76 o 
  -8   0   4      110.14      105.90      6.27 o 
  -7   0   4      411.23      395.68     13.95 o 
  -6   0   4      807.84      775.26     37.25 o 
  -5   0   4      537.94      568.25     11.51 o 
  -4   0   4     5994.99     5984.57    202.23 o 
  -3   0   4     2719.94     2899.28     77.81 o 
  -2   0   4     4827.26     4589.47    130.71 o 
  -1   0   4     1471.66     1465.69     35.85 o 
   0   0   4     3023.36     3099.38     69.39 o 
   1   0   4      173.84      208.55      9.74 o 
   2   0   4     6815.33     6537.79    148.08 o 
   3   0   4       33.79       52.76      2.55 o 
   4   0   4     1888.13     1869.05     54.22 o 
   5   0   4      325.19      333.35     12.14 o 
   6   0   4      347.61      362.12     13.52 o 
   7   0   4       46.29       59.18      5.52 o 
   8   0   4      210.03      212.87     10.34 o 
 -10   1   4      244.90      244.21     17.90 o 
  -9   1   4       29.54       35.51      4.59 o 
  -8   1   4      565.08      527.59     17.85 o 
  -7   1   4      534.69      509.63     16.87 o 
  -6   1   4      449.71      430.33     11.17 o 
  -5   1   4     3750.40     3696.14     82.93 o 
  -4   1   4     2892.58     2917.28     53.97 o 
  -3   1   4     5875.38     6170.64    158.33 o 
  -2   1   4     4799.06     3983.77    110.77 o 
  -1   1   4     2152.21     2216.78     62.90 o 
   0   1   4      467.70      512.37     12.46 o 
   1   1   4     4684.91     4740.75    107.40 o 
   2   1   4      180.44      173.90      7.86 o 
   3   1   4     5036.61     5038.00    112.41 o 
   4   1   4       12.07       14.64      2.71 o 
   5   1   4      942.32      932.71     37.35 o 
   6   1   4      194.68      182.11     10.74 o 
   7   1   4      444.03      436.92     16.58 o 
   8   1   4      109.23      106.42      7.47 o 
 -10   2   4       81.33       85.97     10.32 o 
  -9   2   4      742.97      813.19     41.16 o 
  -8   2   4       23.34       16.62      5.63 o 
  -7   2   4      439.33      440.08     16.31 o 
  -6   2   4      832.46      825.15     21.68 o 
  -5   2   4      576.63      561.09     13.77 o 
  -4   2   4     3918.41     3850.21     86.26 o 
  -3   2   4     5798.03     6195.13    173.67 o 
  -2   2   4     5858.38     5805.28    174.19 o 
  -1   2   4     3044.84     3209.59     91.49 o 
   0   2   4     3710.14     3931.56     87.95 o 
   1   2   4      158.24      178.13      5.18 o 
   2   2   4     2995.80     3061.62     69.11 o 
   3   2   4      252.28      272.24     10.15 o 
   4   2   4      986.03      957.56     29.64 o 
   5   2   4        4.02        1.55      2.64 o 
   6   2   4      249.80      253.39     11.06 o 
   7   2   4      109.53       98.16      9.49 o 
 -10   3   4      856.91      982.18     49.20 o 
  -9   3   4       51.37       51.88      8.48 o 
  -8   3   4     1117.83     1158.72     54.97 o 
  -7   3   4      398.49      371.79     13.00 o 
  -6   3   4     1678.16     1597.22     53.93 o 
  -5   3   4     5060.73     5126.11    159.54 o 
  -4   3   4     4285.15     4277.94    120.32 o 
  -3   3   4     5060.59     5632.76    157.72 o 
  -2   3   4     3262.08     3346.81    193.96 o 
  -1   3   4     2353.32     2527.33     57.08 o 
   0   3   4      256.89      330.13      9.75 o 
   1   3   4     4664.99     4980.34    111.45 o 
   2   3   4      349.17      365.20     12.68 o 
   3   3   4     1888.86     1958.78     80.14 o 
   4   3   4      204.41      199.09      8.96 o 
   5   3   4      343.05      340.22     13.41 o 
   6   3   4       72.63       71.54      5.96 o 
   7   3   4      183.31      179.46     16.72 o 
 -10   4   4       66.88       68.44     10.32 o 
  -9   4   4      375.03      367.15     21.99 o 
  -8   4   4      102.63      101.61      5.78 o 
  -7   4   4      287.87      268.39     10.27 o 
  -6   4   4     1005.00     1095.07     65.58 o 
  -5   4   4     1590.35     1543.89     45.14 o 
  -4   4   4     2809.10     2950.93    110.41 o 
  -3   4   4     1823.18     1832.53     64.96 o 
  -2   4   4     1219.84     1287.14     32.89 o 
  -1   4   4      550.19      515.96     14.64 o 
   0   4   4     3015.47     2896.78     65.40 o 
   1   4   4      338.58      349.68      9.41 o 
   2   4   4     3161.66     3072.49     87.70 o 
   3   4   4      163.03      180.93      8.16 o 
   4   4   4      784.72      758.24     25.16 o 
   5   4   4       11.31        8.24      3.86 o 
   6   4   4      353.99      343.43     14.47 o 
 -10   5   4      849.58      874.69     44.68 o 
  -9   5   4       38.35       60.53      9.08 o 
  -8   5   4     1425.02     1565.59     46.94 o 
  -7   5   4      298.66      293.07     11.20 o 
  -6   5   4     1078.58     1058.19     32.32 o 
  -5   5   4     1372.84     1297.17     38.64 o 
  -4   5   4     2774.81     2524.61     72.57 o 
  -3   5   4      775.05      765.10     23.87 o 
  -2   5   4     1305.29     1364.55     40.55 o 
  -1   5   4     1040.61     1114.89     43.45 o 
   0   5   4       32.19       33.78      2.51 o 
   1   5   4     2122.07     2065.55     60.23 o 
   2   5   4       16.51       28.10      3.82 o 
   3   5   4      775.74      759.21     25.07 o 
   4   5   4        2.69       -2.02      6.15 o 
   5   5   4      152.67      171.85      9.54 o 
 -10   6   4       12.66       18.43      6.80 o 
  -9   6   4      637.72      678.03     22.70 o 
  -8   6   4       71.12       70.92      5.11 o 
  -7   6   4      706.16      696.74     24.43 o 
  -6   6   4      752.85      738.85     23.68 o 
  -5   6   4     1860.39     1915.62     56.31 o 
  -4   6   4      249.62      280.08     12.32 o 
  -3   6   4     2077.63     2066.21     60.37 o 
  -2   6   4      280.77      251.49     12.95 o 
  -1   6   4      211.46      231.56      9.46 o 
   0   6   4     1025.79     1073.95     33.13 o 
   1   6   4      141.95      153.07      7.45 o 
   2   6   4      498.22      482.64     17.83 o 
   3   6   4      100.10      122.69      7.43 o 
   4   6   4      177.10      191.72      9.87 o 
 -10   7   4      490.32      525.70     19.11 o 
  -9   7   4       38.89       46.11      8.45 o 
  -8   7   4      355.54      356.86     13.70 o 
  -7   7   4      116.94      107.59      6.32 o 
  -6   7   4     1763.02     1706.93     90.68 o 
  -5   7   4      447.33      432.14     15.51 o 
  -4   7   4     2728.60     2776.87     80.75 o 
  -3   7   4      410.62      421.74     15.20 o 
  -2   7   4     1011.98      971.19     35.71 o 
  -1   7   4      780.06      761.00     31.61 o 
   0   7   4      339.70      326.72     21.62 o 
   1   7   4      496.49      551.49     32.31 o 
   2   7   4      194.06      204.62     17.63 o 
   3   7   4      186.20      211.43     10.63 o 
 -10   8   4       47.61       60.33      8.19 o 
  -9   8   4      285.44      297.56     12.65 o 
  -8   8   4       19.13       29.34      4.56 o 
  -7   8   4      423.76      438.54     24.64 o 
  -6   8   4      695.79      735.38     40.49 o 
  -5   8   4      926.92      941.37     30.17 o 
  -4   8   4      915.93      889.65     28.76 o 
  -3   8   4      185.00      202.09      9.28 o 
  -2   8   4      474.47      408.90     15.97 o 
  -1   8   4      113.78      118.68     12.10 o 
   0   8   4      573.86      575.42     33.75 o 
   1   8   4      249.07      237.87     19.41 o 
   2   8   4      296.35      318.61     24.23 o 
  -9   9   4       16.74       22.07      4.90 o 
  -8   9   4      226.31      224.29     10.58 o 
  -7   9   4       25.26       29.52      4.86 o 
  -6   9   4      318.19      332.03     13.54 o 
  -5   9   4        6.14       10.79      3.60 o 
  -4   9   4      249.13      252.87     11.14 o 
  -3   9   4       10.23       11.25      3.92 o 
  -2   9   4      120.47      121.33      7.37 o 
  -1   9   4      372.50      321.53     22.56 o 
   0   9   4      265.48      267.73     21.22 o 
  -8  10   4        8.00       13.36      8.33 o 
  -7  10   4      428.92      415.73     16.41 o 
  -6  10   4       29.09       35.80      9.55 o 
  -5  10   4      310.91      315.30     13.48 o 
  -4  10   4        2.26        3.83      4.76 o 
  -3  10   4      153.29      164.65      9.32 o 
  -2  10   4      242.21      248.26     19.17 o 
   0 -10   5      111.16      134.40     10.86 o 
   1 -10   5      432.57      413.63     15.04 o 
   2 -10   5      464.56      506.59     17.59 o 
   3 -10   5      529.25      514.74     17.76 o 
   4 -10   5      658.07      658.74     21.66 o 
   5 -10   5       81.78       85.34      7.03 o 
   6 -10   5      131.40      153.64     11.80 o 
   7 -10   5      249.20      218.43     14.65 o 
  -2  -9   5       19.02       19.98      6.57 o 
  -1  -9   5       83.33       69.75      7.78 o 
   0  -9   5      400.37      374.88     13.53 o 
   1  -9   5      121.86      118.89      6.79 o 
   2  -9   5     1165.03     1139.61     33.55 o 
   3  -9   5      690.43      673.49     23.23 o 
   4  -9   5      130.91      126.81      7.00 o 
   5  -9   5      218.92      225.29     10.01 o 
   6  -9   5      148.95      139.94      7.97 o 
   7  -9   5        0.49        3.18      4.19 o 
   8  -9   5      544.50      494.85     24.53 o 
  -3  -8   5       28.72       41.46      7.24 o 
  -2  -8   5      217.68      217.26     13.34 o 
  -1  -8   5       26.27       28.34      7.27 o 
   0  -8   5       33.22       36.79      4.26 o 
   1  -8   5      274.17      293.12     11.04 o 
   2  -8   5      951.09      955.82     28.35 o 
   3  -8   5       65.85       62.43      4.84 o 
   4  -8   5      881.30      845.11     25.76 o 
   5  -8   5       60.27       63.88      5.57 o 
   6  -8   5       53.01       61.79      5.71 o 
   7  -8   5      330.47      313.89     12.52 o 
   8  -8   5       92.92       94.26      6.61 o 
  -5  -7   5      483.52      462.17     23.60 o 
  -4  -7   5        0.32        1.64      4.36 o 
  -3  -7   5      845.03      783.02     34.22 o 
  -2  -7   5      100.03       99.21      8.01 o 
  -1  -7   5      556.50      541.68     26.55 o 
   0  -7   5      101.12       90.04      8.21 o 
   1  -7   5     1571.72     1605.18     44.71 o 
   2  -7   5      332.57      342.43     12.92 o 
   3  -7   5     2403.46     2338.14     64.82 o 
   4  -7   5      130.98      114.07      6.22 o 
   5  -7   5      149.28      142.36      8.56 o 
   6  -7   5      336.65      316.86     20.45 o 
   7  -7   5        3.69       -1.00      4.24 o 
   8  -7   5      356.90      329.87     19.27 o 
   9  -7   5       89.18       80.34     10.52 o 
  -6  -6   5      268.62      279.43     13.26 o 
  -5  -6   5        3.20        3.68      4.31 o 
  -4  -6   5      975.90      968.01     40.62 o 
  -3  -6   5      109.47      101.86      7.94 o 
  -2  -6   5      425.51      444.59     31.25 o 
  -1  -6   5       27.70       35.52      4.73 o 
   0  -6   5     1768.42     1683.90     46.35 o 
   1  -6   5      929.07      968.82     27.87 o 
   2  -6   5     3663.26     3616.83     96.40 o 
   3  -6   5        1.37        4.76      2.37 o 
   4  -6   5      866.65      814.46     24.31 o 
   5  -6   5       61.19       63.29      7.12 o 
   6  -6   5      135.79      125.99      8.45 o 
   7  -6   5      293.28      293.86     11.35 o 
   8  -6   5      297.24      292.17     17.50 o 
   9  -6   5      250.26      219.37     15.52 o 
  -7  -5   5      149.91      158.40     12.00 o 
  -6  -5   5        2.96        3.88      3.30 o 
  -5  -5   5      806.50      753.08     21.78 o 
  -4  -5   5      187.66      187.80     11.06 o 
  -3  -5   5     1289.77     1233.61     34.87 o 
  -2  -5   5        3.92       12.00      3.65 o 
  -1  -5   5     1284.70     1191.31     33.39 o 
   0  -5   5      501.89      563.18     17.06 o 
   1  -5   5     4194.07     4154.56    109.93 o 
   2  -5   5      214.41      248.42     11.73 o 
   3  -5   5     3041.32     3152.09     84.33 o 
   4  -5   5       24.63       30.75      3.60 o 
   5  -5   5      704.20      685.65     25.10 o 
   6  -5   5      558.13      575.00     18.32 o 
   7  -5   5      292.33      289.08     16.59 o 
   8  -5   5      453.84      431.73     22.79 o 
   9  -5   5       62.46       69.92     10.46 o 
  -7  -4   5        2.99        4.74      6.63 o 
  -6  -4   5      350.99      338.51     11.60 o 
  -5  -4   5      120.67      124.75     10.22 o 
  -4  -4   5     1211.42     1258.92     37.83 o 
  -3  -4   5      849.56      840.02     21.70 o 
  -2  -4   5     1122.27     1095.76     26.04 o 
  -1  -4   5      141.40      161.94      5.14 o 
   0  -4   5     1781.61     1722.76     46.81 o 
   1  -4   5      376.39      409.76     12.95 o 
   2  -4   5     4289.81     4154.95    116.30 o 
   3  -4   5       10.31        9.71      2.36 o 
   4  -4   5     1152.00     1101.87     31.28 o 
   5  -4   5      162.48      164.94      6.94 o 
   6  -4   5      161.31      155.68     10.49 o 
   7  -4   5      466.08      448.56     22.29 o 
   8  -4   5      172.07      161.08     11.97 o 
   9  -4   5       97.20      100.22     10.12 o 
  -8  -3   5       79.26       77.45      6.82 o 
  -7  -3   5      614.19      597.66     24.62 o 
  -6  -3   5      307.92      297.52      8.85 o 
  -5  -3   5     2510.51     2558.15    112.68 o 
  -4  -3   5      929.59      889.13     24.36 o 
  -3  -3   5      903.90      870.78     21.08 o 
  -2  -3   5      444.86      478.81     12.20 o 
  -1  -3   5     1839.37     1750.05     45.55 o 
   0  -3   5        0.04        0.64      1.54 o 
   1  -3   5     4786.68     4857.71    127.72 o 
   2  -3   5      315.02      366.38      9.59 o 
   3  -3   5     2045.13     2132.54     48.77 o 
   4  -3   5       13.21       24.49      2.25 o 
   5  -3   5      466.80      463.46     16.16 o 
   6  -3   5      474.12      503.42     17.32 o 
   7  -3   5      523.62      512.47     18.10 o 
   8  -3   5      112.05      119.78      7.40 o 
   9  -3   5      225.74      219.06     10.84 o 
  -9  -2   5       27.34       42.53      5.83 o 
  -8  -2   5       83.03       79.67      6.11 o 
  -7  -2   5       54.52       60.97      3.98 o 
  -6  -2   5      896.01      897.85     21.19 o 
  -5  -2   5     1027.21     1012.99     30.57 o 
  -4  -2   5     2301.26     2298.74     52.46 o 
  -3  -2   5     1337.95     1337.92     31.07 o 
  -2  -2   5     2315.38     2305.23     52.24 o 
  -1  -2   5      533.63      579.12     15.98 o 
   0  -2   5     6721.49     6947.65    154.52 o 
   1  -2   5      170.14      184.53      6.81 o 
   2  -2   5     3649.61     3418.06     97.51 o 
   3  -2   5        2.22        9.35      2.27 o 
   4  -2   5      930.71      937.44     22.59 o 
   5  -2   5      326.53      341.26     22.19 o 
   6  -2   5      726.62      703.04     22.83 o 
   7  -2   5      188.78      189.79      9.02 o 
   8  -2   5      260.96      269.64     28.52 o 
   9  -2   5        9.85       15.74      4.65 o 
  -9  -1   5        7.83       10.71      6.70 o 
  -8  -1   5      219.69      206.61      9.48 o 
  -7  -1   5      838.22      805.79     25.72 o 
  -6  -1   5      592.16      537.70     13.35 o 
  -5  -1   5     2140.00     2096.92     39.42 o 
  -4  -1   5     2557.39     2559.57     57.96 o 
  -3  -1   5     2577.08     2590.16     73.12 o 
  -2  -1   5      350.68      376.66      9.59 o 
  -1  -1   5     4913.14     5353.76    139.82 o 
   0  -1   5      797.54      953.63     22.46 o 
   1  -1   5     7269.57     7652.18    169.89 o 
   2  -1   5      724.59      724.00     29.28 o 
   3  -1   5     1303.04     1275.13     29.67 o 
   4  -1   5       20.02       26.17      2.33 o 
   5  -1   5      791.65      773.58     24.48 o 
   6  -1   5      369.24      366.59     13.71 o 
   7  -1   5     1060.52     1028.19     32.77 o 
   8  -1   5      142.79      129.97      8.66 o 
 -10   0   5        7.48       15.65      6.87 o 
  -9   0   5      350.70      345.21     13.70 o 
  -8   0   5      315.64      300.54     16.51 o 
  -7   0   5     1077.66     1068.71     32.68 o 
  -6   0   5     1358.29     1301.38     25.10 o 
  -5   0   5     1879.02     1857.55     34.97 o 
  -4   0   5      564.52      563.31     13.83 o 
  -3   0   5      430.06      380.74      9.64 o 
  -2   0   5     3641.38     3381.33    153.45 o 
  -1   0   5        9.65       10.94      1.42 o 
   0   0   5     8570.74     8266.32    183.15 o 
   1   0   5     1471.18     1623.61     37.17 o 
   2   0   5     3010.49     3230.21     72.71 o 
   3   0   5       53.51       53.76      5.45 o 
   4   0   5     1003.05      954.45     29.08 o 
   5   0   5      408.06      382.43     13.85 o 
   6   0   5      766.25      749.44     24.61 o 
   7   0   5       73.83       76.71      8.68 o 
   8   0   5      219.08      207.53     10.52 o 
 -10   1   5      192.66      212.40     16.42 o 
  -9   1   5      385.41      393.93     23.66 o 
  -8   1   5      438.12      399.69     22.99 o 
  -7   1   5      995.83      963.68     29.43 o 
  -6   1   5     2965.11     2932.15     66.53 o 
  -5   1   5     1144.60     1160.15     24.28 o 
  -4   1   5     4617.24     4801.00    125.42 o 
  -3   1   5     1767.17     1865.43     67.61 o 
  -2   1   5     2500.91     2739.76     61.29 o 
  -1   1   5    10309.45    10342.08    524.01 o 
   0   1   5      491.40      541.14     28.21 o 
   1   1   5     4749.03     4978.92    110.96 o 
   2   1   5      246.55      225.29      6.43 o 
   3   1   5     1753.36     1866.42     63.80 o 
   4   1   5       52.01       61.94      4.47 o 
   5   1   5     1458.81     1445.11     43.57 o 
   6   1   5       64.91       65.96      5.88 o 
   7   1   5      597.36      582.38     46.69 o 
 -10   2   5        1.53        7.37      6.64 o 
  -9   2   5      182.93      190.14     14.61 o 
  -8   2   5      754.50      728.83     37.00 o 
  -7   2   5     1031.43     1104.03     33.49 o 
  -6   2   5     1591.09     1682.89     49.64 o 
  -5   2   5     2231.67     2091.96     47.46 o 
  -4   2   5     1444.39     1613.25     45.72 o 
  -3   2   5       35.52       60.14      2.19 o 
  -2   2   5     3655.66     4017.75    116.34 o 
  -1   2   5        7.77        6.21      3.37 o 
   0   2   5     5589.30     5926.96    186.04 o 
   1   2   5      492.47      454.92     16.18 o 
   2   2   5     1684.03     1655.83     38.12 o 
   3   2   5       15.18       18.55      3.04 o 
   4   2   5     1311.25     1300.99     39.46 o 
   5   2   5      222.13      224.60      9.98 o 
   6   2   5     1187.60     1164.21     36.91 o 
   7   2   5        8.34        7.55      8.21 o 
 -10   3   5       95.12       84.33     10.49 o 
  -9   3   5       62.85       69.51      9.22 o 
  -8   3   5     1036.67     1063.46     58.35 o 
  -7   3   5      204.05      199.02      8.35 o 
  -6   3   5     3693.42     3588.71    102.01 o 
  -5   3   5       24.43       34.92      3.36 o 
  -4   3   5     1685.96     1666.35     66.51 o 
  -3   3   5     1261.84     1119.46     33.27 o 
  -2   3   5      284.54      312.01     17.36 o 
  -1   3   5     3470.07     3422.21     89.75 o 
   0   3   5     1828.76     1786.94     40.81 o 
   1   3   5     1984.71     2067.04     47.29 o 
   2   3   5       44.08       48.81      6.35 o 
   3   3   5      910.08      910.63     28.52 o 
   4   3   5      391.79      353.73     13.46 o 
   5   3   5     1018.46      987.28     31.69 o 
   6   3   5       57.63       53.47      6.20 o 
 -10   4   5        0.64       -0.07      5.83 o 
  -9   4   5      735.04      726.41     37.57 o 
  -8   4   5      673.68      697.89     38.81 o 
  -7   4   5     2342.19     2474.65     71.39 o 
  -6   4   5      869.71      891.47     27.71 o 
  -5   4   5     1464.95     1523.67    106.55 o 
  -4   4   5      298.84      292.20     10.69 o 
  -3   4   5      590.27      612.33     19.44 o 
  -2   4   5     3272.30     3352.19     95.53 o 
  -1   4   5      935.57      900.66     21.48 o 
   0   4   5     2493.76     2540.15     89.17 o 
   1   4   5      553.87      531.91     13.68 o 
   2   4   5      504.07      486.53     16.73 o 
   3   4   5       44.04       39.48      4.45 o 
   4   4   5      366.09      358.11     13.99 o 
   5   4   5       20.87       23.67      4.66 o 
 -10   5   5      228.24      236.66     17.33 o 
  -9   5   5      291.81      282.43     11.55 o 
  -8   5   5      994.42      995.55     59.41 o 
  -7   5   5      328.85      336.16     22.32 o 
  -6   5   5     2129.93     2105.37     61.35 o 
  -5   5   5       54.82       50.75      3.97 o 
  -4   5   5      595.55      600.92     19.58 o 
  -3   5   5     1358.79     1222.29     44.95 o 
  -2   5   5     1032.23     1023.08     31.29 o 
  -1   5   5     3711.90     3514.33    100.30 o 
   0   5   5     1589.26     1617.12     37.74 o 
   1   5   5      527.10      555.83     18.70 o 
   2   5   5      316.43      303.81     12.05 o 
   3   5   5      299.16      326.83     13.08 o 
   4   5   5        0.27        4.56      3.65 o 
   5   5   5      563.71      589.24     39.18 o 
 -10   6   5       65.58       74.94     11.19 o 
  -9   6   5      281.12      281.49     14.40 o 
  -8   6   5       69.84       69.06      5.20 o 
  -7   6   5     1197.94     1196.47     36.85 o 
  -6   6   5       18.34       26.45      3.81 o 
  -5   6   5      891.03      870.95     32.88 o 
  -4   6   5     1034.48      993.76     31.01 o 
  -3   6   5       93.97       79.89      5.07 o 
  -2   6   5     4031.52     3795.84    142.85 o 
  -1   6   5      567.55      529.23     18.10 o 
   0   6   5     1852.15     1834.12     85.50 o 
   1   6   5      230.52      234.18     17.86 o 
   2   6   5      473.66      469.10     17.25 o 
   3   6   5        1.65        9.24      8.97 o 
   4   6   5      635.66      682.02     24.20 o 
 -10   7   5      206.16      209.16     10.10 o 
  -9   7   5      100.57      102.40      6.77 o 
  -8   7   5     1409.55     1366.28     42.10 o 
  -7   7   5       78.34       74.44      5.48 o 
  -6   7   5     1079.01     1068.39     51.68 o 
  -5   7   5        5.11        3.49      2.96 o 
  -4   7   5        9.31       17.58      3.34 o 
  -3   7   5      405.41      427.92     15.63 o 
  -2   7   5       27.16       43.39      4.85 o 
  -1   7   5      312.98      297.73     14.61 o 
   0   7   5      563.33      547.70     31.87 o 
   1   7   5      190.64      210.08     17.43 o 
   2   7   5       21.30       28.59     10.06 o 
   3   7   5      250.96      258.95     21.08 o 
  -9   8   5      181.67      187.15      9.60 o 
  -8   8   5        6.56       13.16      4.19 o 
  -7   8   5      985.53      978.89     31.64 o 
  -6   8   5       15.09       29.85      4.64 o 
  -5   8   5      320.18      311.42     13.07 o 
  -4   8   5       84.93       76.43      5.92 o 
  -3   8   5      552.85      512.41     18.43 o 
  -2   8   5      822.09      790.83     55.07 o 
  -1   8   5      876.68      700.51     38.81 o 
   0   8   5      240.09      258.18     20.01 o 
   1   8   5      107.50      130.78     14.68 o 
  -9   9   5       15.89       27.61      5.20 o 
  -8   9   5      662.65      703.12     24.46 o 
  -7   9   5        0.90        6.78      9.02 o 
  -6   9   5      287.51      293.85     12.60 o 
  -5   9   5        2.16        1.17      3.93 o 
  -4   9   5      139.33      149.15      8.35 o 
  -3   9   5      211.58      207.69     16.27 o 
  -2   9   5      563.68      526.62     31.64 o 
  -1   9   5      168.31      159.34     15.28 o 
  -7  10   5      434.20      451.50     17.73 o 
  -6  10   5       32.91       45.14      6.36 o 
  -5  10   5      304.35      271.31     13.61 o 
  -4  10   5      188.47      187.18      9.94 o 
  -3  10   5      307.08      296.27     13.19 o 
   0 -10   6      250.15      256.70     13.19 o 
   1 -10   6       42.56       48.14      5.51 o 
   2 -10   6      153.20      155.56      8.34 o 
   3 -10   6        0.49       -3.56      3.66 o 
   4 -10   6        2.60       11.23      8.80 o 
   5 -10   6       89.06       90.20      7.05 o 
   6 -10   6       51.90       64.16      6.77 o 
  -2  -9   6       45.32       43.00      7.34 o 
  -1  -9   6      407.40      397.55     21.15 o 
   0  -9   6       19.51       20.33      4.27 o 
   1  -9   6      643.52      668.03     21.59 o 
   2  -9   6       39.45       59.07      5.50 o 
   3  -9   6      365.35      366.00     13.73 o 
   4  -9   6      165.30      155.55      8.14 o 
   5  -9   6      214.62      215.96      9.85 o 
   6  -9   6      265.86      249.76     11.11 o 
   7  -9   6      119.09      140.53     10.17 o 
  -3  -8   6        5.21        9.52      5.50 o 
  -2  -8   6      243.52      241.69     14.55 o 
  -1  -8   6       38.12       48.85      9.50 o 
   0  -8   6      949.67      968.70     31.32 o 
   1  -8   6       28.35       28.93     10.36 o 
   2  -8   6      589.94      612.99     19.69 o 
   3  -8   6      165.40      159.65      7.76 o 
   4  -8   6      279.63      276.69     11.12 o 
   5  -8   6      433.60      411.20     14.80 o 
   6  -8   6      213.87      216.19      9.80 o 
   7  -8   6       15.13       28.01      6.74 o 
   8  -8   6       54.50       65.12     10.19 o 
  -5  -7   6      150.34      135.43      7.21 o 
  -4  -7   6       26.69       34.22      6.74 o 
  -3  -7   6      241.63      208.21     12.87 o 
  -2  -7   6       42.16       52.42      4.87 o 
  -1  -7   6     1317.09     1219.54     35.21 o 
   0  -7   6        0.13       -3.03      2.43 o 
   1  -7   6     1320.57     1254.97     36.01 o 
   2  -7   6       42.98       53.56      4.65 o 
   3  -7   6      100.74      112.11      6.25 o 
   4  -7   6      495.85      497.70     16.75 o 
   5  -7   6      616.10      616.40     19.94 o 
   6  -7   6      372.93      375.85     13.82 o 
   7  -7   6      645.00      621.68     21.10 o 
   8  -7   6      105.88      103.27     10.26 o 
  -6  -6   6      127.90      132.33      7.37 o 
  -4  -6   6      100.03       89.89      8.31 o 
  -3  -6   6        0.38       -4.26      3.55 o 
  -2  -6   6      960.85      923.92     28.59 o 
  -1  -6   6        0.02        3.40      2.69 o 
   0  -6   6     1089.48     1162.24     33.20 o 
   1  -6   6       84.82       85.85      4.89 o 
   2  -6   6      281.28      269.16     10.01 o 
   3  -6   6      424.89      430.65     14.48 o 
   4  -6   6      405.04      390.16     17.01 o 
   5  -6   6      688.60      683.25     21.38 o 
   6  -6   6      701.88      702.84     22.13 o 
   7  -6   6      152.89      148.82     11.56 o 
   8  -6   6       26.88       22.12      7.31 o 
  -6  -5   6      354.85      328.93     11.88 o 
  -5  -5   6      407.17      398.79     19.57 o 
  -4  -5   6      344.86      315.76     16.19 o 
  -3  -5   6     1123.87     1040.26     30.11 o 
  -2  -5   6       59.13       56.63      4.09 o 
  -1  -5   6     3044.52     2942.31     78.90 o 
   0  -5   6      149.02      160.14      6.81 o 
   1  -5   6      940.67      883.05     25.74 o 
   2  -5   6       45.39       55.93      5.26 o 
   3  -5   6      435.96      460.93     21.25 o 
   4  -5   6      564.82      563.54     28.47 o 
   5  -5   6      820.43      792.20     32.93 o 
   6  -5   6      237.31      218.26      9.80 o 
   7  -5   6      360.28      338.72     18.84 o 
   8  -5   6       51.71       56.78      8.71 o 
   9  -5   6       29.85       33.99      8.55 o 
  -7  -4   6      173.21      183.66      8.18 o 
  -6  -4   6      299.79      294.81     10.63 o 
  -5  -4   6      121.03      107.62      8.35 o 
  -4  -4   6      359.03      370.38     27.00 o 
  -3  -4   6       40.34       50.09      4.99 o 
  -2  -4   6     2224.96     2228.41     60.35 o 
  -1  -4   6      429.70      431.77     13.76 o 
   0  -4   6     3451.85     3582.93     95.20 o 
   1  -4   6      377.32      391.35     12.77 o 
   2  -4   6      907.23      857.01     48.63 o 
   3  -4   6      256.26      260.99      9.52 o 
   4  -4   6     1546.89     1550.30     79.50 o 
   5  -4   6      526.28      515.48     29.68 o 
   6  -4   6     1056.12     1009.90     43.00 o 
   7  -4   6       33.06       46.42      7.84 o 
   8  -4   6      139.46      134.64     11.90 o 
   9  -4   6      123.76      133.00     11.83 o 
  -8  -3   6      287.91      289.45     12.78 o 
  -7  -3   6      134.65      126.05      5.49 o 
  -6  -3   6     1021.23      971.89     23.07 o 
  -5  -3   6      287.77      267.50     10.38 o 
  -4  -3   6      317.76      299.45      8.75 o 
  -3  -3   6     2362.53     2313.28     52.88 o 
  -2  -3   6      101.22      110.41      4.11 o 
  -1  -3   6     4040.89     4144.59     99.11 o 
   0  -3   6      428.84      415.31     16.69 o 
   1  -3   6     2630.62     2528.14     67.82 o 
   2  -3   6       73.92       95.38      4.81 o 
   3  -3   6     2047.65     2051.56     55.79 o 
   4  -3   6      300.84      290.93     10.36 o 
   5  -3   6     1978.82     2007.52     62.79 o 
   6  -3   6       41.85       46.15      6.64 o 
   7  -3   6      371.69      366.01     19.67 o 
   8  -3   6       77.73       72.13      9.38 o 
  -9  -2   6      157.23      155.81      9.04 o 
  -8  -2   6      542.69      535.34     19.40 o 
  -7  -2   6      934.31      923.38     22.20 o 
  -6  -2   6      410.17      394.47     12.34 o 
  -5  -2   6      932.93      944.91     32.02 o 
  -4  -2   6      549.22      532.56     27.64 o 
  -3  -2   6      212.75      218.42      6.55 o 
  -2  -2   6     3447.06     3484.86    105.68 o 
  -1  -2   6      100.25       90.29      3.45 o 
   0  -2   6     2921.38     2996.53     67.58 o 
   1  -2   6        4.20        4.93      2.19 o 
   2  -2   6     2475.92     2488.20     56.41 o 
   3  -2   6      755.60      884.19     21.38 o 
   4  -2   6     2499.72     2494.50     56.98 o 
   5  -2   6      124.93      116.14     11.95 o 
   6  -2   6     1344.26     1329.20     40.61 o 
   7  -2   6       38.14       55.30      8.08 o 
   8  -2   6      132.89      131.42      8.11 o 
  -9  -1   6      354.20      331.50     13.67 o 
  -8  -1   6      619.26      627.63     21.47 o 
  -7  -1   6      969.99      911.88     21.63 o 
  -6  -1   6      885.00      817.21     19.19 o 
  -5  -1   6      967.47      946.73     22.82 o 
  -4  -1   6      366.45      364.91      9.71 o 
  -3  -1   6     2946.68     2861.37    161.89 o 
  -2  -1   6     2362.33     2558.42     57.78 o 
  -1  -1   6     4224.94     4287.05     95.79 o 
   0  -1   6     1542.88     1755.76     40.29 o 
   1  -1   6     2221.75     2299.38     52.33 o 
   2  -1   6       50.23       61.11      3.02 o 
   3  -1   6     3725.86     3734.46     84.44 o 
   4  -1   6      279.78      303.90     11.28 o 
   5  -1   6     2437.04     2461.87    163.50 o 
   6  -1   6        0.54        4.13      7.31 o 
   7  -1   6      458.39      452.03     17.01 o 
   8  -1   6       40.26       42.22      5.88 o 
  -9   0   6      111.43      127.70     12.00 o 
  -8   0   6       66.70       66.35      6.94 o 
  -7   0   6      601.10      624.28     20.42 o 
  -6   0   6      198.62      190.31      5.04 o 
  -5   0   6      611.43      601.27     15.01 o 
  -4   0   6     2752.25     2609.77     58.87 o 
  -3   0   6      354.17      325.99      8.67 o 
  -2   0   6     7964.71     8200.76    181.80 o 
  -1   0   6        5.86        7.55      1.95 o 
   0   0   6     5716.57     5999.97    140.10 o 
   1   0   6      609.57      700.20     17.15 o 
   2   0   6     2662.91     2823.92     63.90 o 
   3   0   6      256.01      243.96      7.22 o 
   4   0   6     2866.84     2756.38     79.26 o 
   5   0   6       56.43       56.78      5.16 o 
   6   0   6      778.77      761.18     25.36 o 
   7   0   6      100.38       98.95      7.00 o 
 -10   1   6      354.92      399.19     25.10 o 
  -9   1   6      385.95      400.86     24.13 o 
  -8   1   6      950.98     1013.39     49.34 o 
  -7   1   6      200.35      203.90     12.90 o 
  -6   1   6     1072.06     1041.98     20.41 o 
  -5   1   6      319.12      302.00     16.42 o 
  -4   1   6      443.52      400.06     10.27 o 
  -3   1   6     1804.97     1595.09     36.48 o 
  -2   1   6      745.62      715.17     17.25 o 
  -1   1   6     1195.10     1130.40     26.39 o 
   0   1   6      852.08      846.53     20.19 o 
   1   1   6     1837.14     1839.58     42.19 o 
   2   1   6        1.24        2.24      1.60 o 
   3   1   6     2487.44     2413.91     97.77 o 
   4   1   6        1.32        0.41      6.23 o 
   5   1   6     1165.86     1155.46     35.95 o 
   6   1   6       35.52       44.07      5.32 o 
   7   1   6      157.28      159.42     10.89 o 
 -10   2   6        1.08        2.71      6.33 o 
  -9   2   6      532.11      575.62     31.57 o 
  -8   2   6        9.42       13.91      5.33 o 
  -7   2   6     1558.18     1641.47     48.50 o 
  -6   2   6      459.01      468.03     18.02 o 
  -5   2   6     1096.86     1102.82     33.10 o 
  -4   2   6     4056.28     3781.35    106.90 o 
  -3   2   6     1265.36     1283.66     37.77 o 
  -2   2   6     4050.71     3862.54    186.79 o 
  -1   2   6     1158.20     1191.39     27.89 o 
   0   2   6     2483.96     2579.91     58.30 o 
   1   2   6       86.33       97.75      3.83 o 
   2   2   6     3860.28     3858.22     86.77 o 
   3   2   6        3.53        5.15      3.47 o 
   4   2   6     1350.65     1301.73     39.77 o 
   5   2   6       15.58       12.88      5.58 o 
   6   2   6       97.60      102.13      7.66 o 
 -10   3   6      598.70      601.87     33.62 o 
  -9   3   6      164.86      171.34     13.54 o 
  -8   3   6     1222.42     1318.19     52.29 o 
  -7   3   6      464.39      448.88     15.55 o 
  -6   3   6      529.26      534.32     17.78 o 
  -5   3   6     1025.28      983.47     32.43 o 
  -4   3   6      874.94      817.58     25.25 o 
  -3   3   6     1984.64     1877.28     54.54 o 
  -2   3   6     1802.42     1747.30    105.55 o 
  -1   3   6     2758.19     2752.81    143.40 o 
   0   3   6      177.23      227.15     10.24 o 
   1   3   6     2708.46     2785.82     63.31 o 
   2   3   6       93.17      103.82      6.38 o 
   3   3   6     1696.72     1746.98    107.04 o 
   4   3   6      246.01      219.48     11.03 o 
   5   3   6      204.85      226.90     10.73 o 
   6   3   6       36.17       37.42      5.66 o 
 -10   4   6      109.27      113.79     11.63 o 
  -9   4   6      490.24      499.91     28.62 o 
  -8   4   6       94.16       99.09      5.90 o 
  -7   4   6      505.59      498.36     17.11 o 
  -6   4   6      234.68      245.29      9.77 o 
  -5   4   6      440.14      436.60     14.96 o 
  -4   4   6     1365.33     1354.52    155.37 o 
  -3   4   6     1356.94     1359.14     40.57 o 
  -2   4   6     2021.29     1945.89     84.41 o 
  -1   4   6      417.34      450.70     19.47 o 
   0   4   6     2570.84     2481.07     56.55 o 
   1   4   6        3.66        0.06      2.39 o 
   2   4   6     2746.95     2681.76     96.06 o 
   3   4   6      191.83      194.47      9.12 o 
   4   4   6     1311.87     1305.17     40.76 o 
   5   4   6       39.31       50.87     12.32 o 
 -10   5   6      256.76      231.64     17.23 o 
  -9   5   6        3.41        5.44      3.20 o 
  -8   5   6      476.56      486.12     23.09 o 
  -7   5   6       17.28       14.26      3.23 o 
  -6   5   6     1380.04     1421.83     42.85 o 
  -5   5   6     1310.88     1152.81     35.18 o 
  -4   5   6     2563.30     2259.97    215.35 o 
  -3   5   6     1365.29     1390.10     41.91 o 
  -2   5   6      538.12      511.15     20.08 o 
  -1   5   6      222.95      220.21     11.30 o 
   0   5   6       32.31       32.36      4.76 o 
   1   5   6      782.24      776.19     40.66 o 
   2   5   6        5.29        9.14      3.19 o 
   3   5   6      543.46      525.56     18.90 o 
   4   5   6       65.45       84.25     15.35 o 
 -10   6   6        8.13       22.78      4.90 o 
  -9   6   6      250.17      238.14     10.65 o 
  -8   6   6       19.34       16.90      3.79 o 
  -7   6   6      103.91      108.72      6.38 o 
  -6   6   6      531.13      507.50     17.69 o 
  -5   6   6      369.00      359.40     17.16 o 
  -4   6   6      690.61      660.86     22.02 o 
  -3   6   6     1278.83     1197.02     36.93 o 
  -2   6   6       64.71       65.88      5.01 o 
  -1   6   6      812.64      734.22     30.60 o 
   0   6   6      405.84      385.75     24.13 o 
   1   6   6      484.06      471.18     28.46 o 
   2   6   6     1028.07      971.83     50.88 o 
   3   6   6      162.77      169.53     15.82 o 
 -10   7   6      545.69      595.39     21.51 o 
  -9   7   6      293.05      301.61     12.86 o 
  -8   7   6      920.77      934.21     30.38 o 
  -7   7   6        1.36       -4.11      4.12 o 
  -6   7   6      792.40      765.81     30.40 o 
  -5   7   6      413.93      399.26     15.11 o 
  -4   7   6     1662.74     1556.64     47.19 o 
  -3   7   6      168.09      159.53      8.01 o 
  -2   7   6      903.16      935.62     30.17 o 
  -1   7   6      278.72      299.68     20.68 o 
   0   7   6       36.36       41.96      9.59 o 
   1   7   6      586.76      570.90     34.25 o 
   2   7   6      124.91      124.42     14.65 o 
  -9   8   6      291.02      287.40     12.72 o 
  -8   8   6       63.78       70.69      6.25 o 
  -7   8   6      174.85      187.97      9.33 o 
  -6   8   6      270.88      264.40     11.67 o 
  -5   8   6      939.76      952.69     31.09 o 
  -4   8   6       96.87      100.20      6.73 o 
  -3   8   6     1263.33     1260.82     39.65 o 
  -2   8   6       63.06       65.21      5.94 o 
  -1   8   6      193.17      195.00     16.46 o 
   0   8   6      436.80      483.52     30.80 o 
   1   8   6      145.86      147.31     15.79 o 
  -8   9   6      152.08      141.81      8.65 o 
  -7   9   6        0.66        4.91      4.17 o 
  -6   9   6      565.63      556.35     20.50 o 
  -5   9   6      142.66      137.97      9.79 o 
  -4   9   6      926.71      874.59     29.36 o 
  -3   9   6       31.93       27.60      5.19 o 
  -2   9   6      179.16      185.11     16.62 o 
  -1   9   6       73.56       74.78     12.94 o 
  -5  10   6      684.56      722.69     33.35 o 
   1 -10   7        1.85        5.53      6.27 o 
   2 -10   7       27.25       39.85      5.78 o 
   3 -10   7      274.75      252.25     11.33 o 
   4 -10   7      245.55      236.79     13.31 o 
   5 -10   7      300.26      294.23     15.60 o 
  -1  -9   7      330.97      329.65     13.07 o 
   0  -9   7       17.32       22.80      4.60 o 
   1  -9   7      164.77      169.20      8.66 o 
   2  -9   7      127.05      113.07      7.36 o 
   3  -9   7      167.33      156.28      8.17 o 
   4  -9   7      300.98      292.34     12.23 o 
   5  -9   7      194.88      211.79     10.12 o 
   6  -9   7      126.38      120.59      7.75 o 
  -3  -8   7        3.11       16.96      5.53 o 
  -2  -8   7      488.39      480.57     24.03 o 
  -1  -8   7       28.28       39.57      5.05 o 
   0  -8   7      198.66      192.50      8.93 o 
   1  -8   7       44.91       44.07      4.93 o 
   2  -8   7       59.81       68.27      5.52 o 
   3  -8   7      432.73      408.00     16.83 o 
   4  -8   7      259.48      255.06     10.86 o 
   5  -8   7      102.66      105.84      6.62 o 
   6  -8   7      193.66      200.13      9.75 o 
   7  -8   7      169.88      175.87      9.40 o 
  -4  -7   7        4.86       10.93      5.30 o 
  -3  -7   7      680.85      636.29     29.19 o 
  -2  -7   7      221.80      220.14     12.82 o 
  -1  -7   7      595.19      624.31     20.05 o 
   0  -7   7       78.71       87.97      7.24 o 
   1  -7   7      389.30      375.01     13.45 o 
   2  -7   7      127.01      117.86      6.51 o 
   3  -7   7     1081.50     1042.54     31.10 o 
   4  -7   7       91.68       91.76      6.10 o 
   5  -7   7      466.68      424.43     15.11 o 
   6  -7   7       40.38       60.17      5.73 o 
   7  -7   7       51.87       71.38      6.58 o 
   8  -7   7      191.21      175.09     13.67 o 
  -5  -6   7       11.32       18.47      5.63 o 
  -4  -6   7      539.41      497.12     23.76 o 
  -3  -6   7        3.31        6.82      8.03 o 
  -2  -6   7     1143.35     1050.65     30.82 o 
  -1  -6   7        3.19        2.14      2.60 o 
   0  -6   7      607.03      610.85     19.34 o 
   1  -6   7      250.23      220.76      9.03 o 
   2  -6   7     1159.34     1132.36     33.01 o 
   3  -6   7      187.59      162.29      7.62 o 
   4  -6   7     1586.85     1594.20     45.17 o 
   5  -6   7       55.82       59.63      5.03 o 
   6  -6   7      338.87      352.93     13.20 o 
   7  -6   7      127.98      134.84     11.33 o 
   8  -6   7      142.02      128.81     11.87 o 
  -6  -5   7       60.91       62.16      5.33 o 
  -5  -5   7      230.05      232.00     13.78 o 
  -4  -5   7       93.06       93.21      7.88 o 
  -3  -5   7      858.68      867.14     51.83 o 
  -2  -5   7      593.03      614.43     22.39 o 
  -1  -5   7      662.69      641.20     19.73 o 
   0  -5   7        0.95        0.16      2.26 o 
   1  -5   7     1350.65     1360.99     38.50 o 
   2  -5   7      678.98      721.59     22.03 o 
   3  -5   7     2871.64     2756.77    110.44 o 
   4  -5   7       70.93       70.94      5.05 o 
   5  -5   7     1267.95     1231.84     35.70 o 
   6  -5   7       56.26       63.21      8.41 o 
   7  -5   7      233.12      227.18     14.98 o 
   8  -5   7      133.44      128.20     11.73 o 
  -7  -4   7      122.29      121.70      6.78 o 
  -6  -4   7      390.27      384.97     17.68 o 
  -5  -4   7      205.28      190.08     11.60 o 
  -4  -4   7     2156.51     2090.06     62.14 o 
  -3  -4   7      531.36      508.54     16.24 o 
  -2  -4   7     1147.72     1254.02     73.99 o 
  -1  -4   7       92.32      104.78      5.39 o 
   0  -4   7      866.31      847.63     24.86 o 
   1  -4   7      405.78      398.08     13.29 o 
   2  -4   7     3335.51     3256.91     87.27 o 
   3  -4   7      241.36      238.35      9.45 o 
   4  -4   7     2124.70     2039.47     56.16 o 
   5  -4   7      105.13      109.71      6.12 o 
   6  -4   7      527.61      473.29     23.56 o 
   7  -4   7      352.88      360.44     20.08 o 
   8  -4   7      314.32      287.44     18.03 o 
  -8  -3   7      163.82      188.94      8.58 o 
  -7  -3   7      198.22      178.19      6.85 o 
  -6  -3   7       10.29       26.14      6.00 o 
  -5  -3   7     1548.27     1428.32     34.15 o 
  -4  -3   7      276.54      288.87      8.69 o 
  -3  -3   7     3473.51     3459.70     92.26 o 
  -2  -3   7      620.99      688.01     20.48 o 
  -1  -3   7     2078.28     2061.22     55.98 o 
   0  -3   7        4.99        7.54      2.38 o 
   1  -3   7     2927.41     2894.74     77.61 o 
   2  -3   7       46.88       60.50      4.15 o 
   3  -3   7     3178.19     3177.07    124.55 o 
   4  -3   7        4.59       14.78      3.11 o 
   5  -3   7      753.36      730.91     32.51 o 
   6  -3   7       54.22       56.71      8.01 o 
   7  -3   7      430.82      413.94     21.89 o 
   8  -3   7      156.73      156.49     12.47 o 
  -8  -2   7        1.98        6.16      3.14 o 
  -7  -2   7       10.15       15.53      3.76 o 
  -6  -2   7      324.81      316.30     18.64 o 
  -5  -2   7       13.66        8.46      2.22 o 
  -4  -2   7     1298.18     1304.03     30.95 o 
  -3  -2   7      741.47      696.28     17.36 o 
  -2  -2   7     1649.44     1719.50     40.71 o 
  -1  -2   7       45.04       44.45      3.11 o 
   0  -2   7     4821.79     5002.66    112.30 o 
   1  -2   7      807.73      823.95     26.38 o 
   2  -2   7     7948.97     7971.33    177.95 o 
   3  -2   7       34.85       49.83      3.45 o 
   4  -2   7     2563.97     2551.89     58.67 o 
   5  -2   7       64.57       70.16      9.28 o 
   6  -2   7      375.28      396.68     20.80 o 
   7  -2   7      290.49      290.39     17.29 o 
   8  -2   7      338.17      318.65     19.07 o 
  -9  -1   7       20.44       21.22      8.08 o 
  -8  -1   7      386.72      392.55     14.89 o 
  -7  -1   7      155.93      149.92      5.53 o 
  -6  -1   7      767.50      755.52     15.63 o 
  -5  -1   7     2321.54     2338.11     53.73 o 
  -4  -1   7     1676.71     1622.31     37.71 o 
  -3  -1   7     2347.51     2292.92     70.92 o 
  -2  -1   7      465.62      448.58     11.62 o 
  -1  -1   7     1408.56     1429.45     34.54 o 
   0  -1   7      482.06      585.59     17.46 o 
   1  -1   7     2297.91     2245.29     51.31 o 
   2  -1   7        3.78       18.90      2.80 o 
   3  -1   7     1727.64     1698.51     48.86 o 
   4  -1   7      149.46      147.76      7.12 o 
   5  -1   7      480.91      473.14     16.87 o 
   6  -1   7      130.62      141.39      7.92 o 
   7  -1   7      201.31      201.25     10.16 o 
  -9   0   7      141.95      134.74     12.43 o 
  -8   0   7       29.14       22.36      6.54 o 
  -7   0   7        3.01       11.50      5.09 o 
  -6   0   7      603.65      613.82     12.93 o 
  -5   0   7      675.80      715.28     20.72 o 
  -4   0   7     2797.43     2713.24     72.99 o 
  -3   0   7     1920.60     1930.16     44.10 o 
  -2   0   7     1746.46     1789.40     41.16 o 
  -1   0   7      507.77      538.63     22.66 o 
   0   0   7     3982.57     3895.96     87.69 o 
   1   0   7      141.99      144.92      5.05 o 
   2   0   7     5935.79     5546.53    123.91 o 
   3   0   7      212.65      219.16      9.00 o 
   4   0   7     1497.91     1585.68     47.40 o 
   5   0   7        0.27       -4.45      2.97 o 
   6   0   7      304.32      304.40     12.89 o 
   7   0   7       81.17       88.40      7.33 o 
 -10   1   7      507.56      520.25     30.57 o 
  -9   1   7       52.80       56.21      9.38 o 
  -8   1   7      848.65      828.74     41.86 o 
  -7   1   7      705.45      707.75     22.82 o 
  -6   1   7      924.74      936.59     29.06 o 
  -5   1   7     3786.43     3670.39    104.39 o 
  -4   1   7     2406.51     2322.82     52.77 o 
  -3   1   7     2097.58     2122.75     57.22 o 
  -2   1   7      612.97      646.39     15.94 o 
  -1   1   7     1528.75     1500.74     34.87 o 
   0   1   7       28.54       30.47      4.11 o 
   1   1   7     5456.55     5179.34    115.70 o 
   2   1   7      202.07      197.76      6.42 o 
   3   1   7     2440.21     2362.52    156.52 o 
   4   1   7       34.66       38.31      4.56 o 
   5   1   7      242.52      239.50     10.68 o 
   6   1   7        4.02       12.48      6.99 o 
 -10   2   7       42.24       65.19     10.49 o 
  -9   2   7      118.04      126.83     12.20 o 
  -8   2   7      253.74      260.00     10.73 o 
  -7   2   7       62.43       70.16      4.78 o 
  -6   2   7     1988.80     1935.01     56.52 o 
  -5   2   7      730.06      733.92     34.79 o 
  -4   2   7     1257.06     1315.44     39.28 o 
  -3   2   7     1980.53     1915.38     55.51 o 
  -2   2   7     1547.07     1395.04     46.95 o 
  -1   2   7      100.15      122.23      4.42 o 
   0   2   7     3618.62     3477.70     78.54 o 
   1   2   7        6.32       13.83      2.49 o 
   2   2   7     2250.61     2179.10     63.29 o 
   3   2   7       89.71       83.42     10.76 o 
   4   2   7      782.52      768.07     51.58 o 
   5   2   7        0.10       -1.86      5.33 o 
   6   2   7      565.10      569.36     21.02 o 
 -10   3   7      409.84      439.74     26.85 o 
  -9   3   7        5.05       12.64      5.70 o 
  -8   3   7       46.62       60.11      5.25 o 
  -7   3   7      229.04      225.94      9.49 o 
  -6   3   7      662.18      672.18     21.87 o 
  -5   3   7     1298.01     1265.03     38.24 o 
  -4   3   7     3379.43     3400.99    200.75 o 
  -3   3   7      746.02      738.56     23.39 o 
  -2   3   7     2222.53     2385.61     69.20 o 
  -1   3   7     1595.09     1550.14     45.84 o 
   0   3   7      210.68      205.02      6.37 o 
   1   3   7     1573.21     1620.99     37.98 o 
   2   3   7      108.87      114.45      6.54 o 
   3   3   7      409.51      393.85     14.65 o 
   4   3   7        1.42       -2.80      3.52 o 
   5   3   7      193.52      199.72     10.81 o 
 -10   4   7       68.13       87.41     10.96 o 
  -9   4   7      230.97      252.55     10.89 o 
  -8   4   7        4.30        2.43      3.82 o 
  -7   4   7      429.51      395.05     18.90 o 
  -6   4   7      860.00      833.69     26.56 o 
  -5   4   7     1934.88     1895.56     55.89 o 
  -4   4   7     1724.27     1660.92     49.16 o 
  -3   4   7      320.98      329.41     12.19 o 
  -2   4   7     1068.49     1084.01     74.58 o 
  -1   4   7       53.26       52.04      7.78 o 
   0   4   7     1025.78     1027.16     51.40 o 
   1   4   7      777.34      794.74     25.26 o 
   2   4   7      464.09      464.13     16.52 o 
   3   4   7      421.37      450.79     27.53 o 
   4   4   7      156.39      150.55      8.52 o 
 -10   5   7      368.22      412.63     26.14 o 
  -9   5   7       20.24       23.07      4.44 o 
  -8   5   7      691.67      651.68     22.20 o 
  -7   5   7       62.67       57.96      5.51 o 
  -6   5   7     1632.32     1607.57     48.16 o 
  -5   5   7        1.23        9.37      3.80 o 
  -4   5   7     2354.83     2268.56    152.60 o 
  -3   5   7        3.85        1.64      5.30 o 
  -2   5   7     1160.17     1161.20     35.87 o 
  -1   5   7      533.66      551.43     18.84 o 
   0   5   7      949.72      961.17     48.23 o 
   1   5   7     1142.20     1187.98     58.39 o 
   2   5   7      208.38      214.64     17.09 o 
   3   5   7      389.74      371.54     24.94 o 
   4   5   7        0.31        1.85      4.20 o 
 -10   6   7       14.32       24.42      8.09 o 
  -9   6   7      486.20      483.20     17.89 o 
  -8   6   7      296.39      288.05     12.15 o 
  -7   6   7     1422.38     1329.08     53.44 o 
  -6   6   7     1288.17     1225.33     38.12 o 
  -5   6   7     1786.53     1692.54     50.86 o 
  -4   6   7      353.40      352.59     13.48 o 
  -3   6   7     1070.21     1071.90     33.79 o 
  -2   6   7      546.22      536.68     24.55 o 
  -1   6   7      480.40      467.16     16.84 o 
   0   6   7      767.52      766.53     40.76 o 
   1   6   7      324.36      306.98     21.85 o 
   2   6   7      220.98      228.42     18.67 o 
   3   6   7       90.43      104.54     15.22 o 
  -9   7   7        4.44        4.43      4.04 o 
  -8   7   7       97.63       96.69      6.74 o 
  -7   7   7        9.26        8.64      3.67 o 
  -6   7   7      987.06      977.69     31.67 o 
  -5   7   7        1.28        4.22      3.84 o 
  -4   7   7      939.49      877.59     28.79 o 
  -3   7   7       91.50       80.25      5.85 o 
  -2   7   7      474.08      453.67     16.90 o 
  -1   7   7      572.67      559.94     32.81 o 
   0   7   7      259.54      285.36     21.18 o 
   1   7   7      144.82      143.79     14.81 o 
  -9   8   7      368.62      388.37     15.90 o 
  -8   8   7       19.97       19.55      4.78 o 
  -7   8   7      839.11      846.96     28.35 o 
  -6   8   7        6.77       13.11      4.23 o 
  -5   8   7     1115.14     1070.39     90.23 o 
  -4   8   7       59.32       62.90      6.35 o 
  -3   8   7      374.00      372.47     24.70 o 
  -2   8   7      190.83      182.70     15.72 o 
  -1   8   7      354.32      389.80     25.84 o 
  -7   9   7       20.07       31.59      5.43 o 
  -6   9   7      800.62      791.47     27.45 o 
  -5   9   7        0.49       13.60      8.88 o 
  -4   9   7      305.22      291.96     13.00 o 
  -3   9   7       37.64       40.12      5.86 o 
  -2   9   7      158.70      179.62     16.76 o 
   2 -10   8      316.54      323.56     13.73 o 
   3 -10   8       39.03       37.42      7.39 o 
  -1  -9   8       65.72       86.98      6.88 o 
   0  -9   8       65.92       77.07      6.89 o 
   1  -9   8      416.97      435.13     16.69 o 
   2  -9   8       21.94       25.62      4.86 o 
   3  -9   8      425.09      453.19     39.42 o 
   4  -9   8       12.51       24.82      5.22 o 
   5  -9   8      108.00      113.41      7.56 o 
   6  -9   8       59.16       75.27      8.65 o 
  -3  -8   8      123.96      134.97     11.19 o 
  -2  -8   8       83.92       84.01      6.55 o 
  -1  -8   8       90.38       80.04      6.09 o 
   0  -8   8      605.17      548.27     18.73 o 
   1  -8   8      258.58      242.24     10.56 o 
   2  -8   8     1357.93     1281.01     37.88 o 
   3  -8   8       41.64       44.31      5.55 o 
   4  -8   8      351.71      347.09     14.04 o 
   5  -8   8      156.87      144.28      8.29 o 
   6  -8   8      178.64      178.39      9.21 o 
   7  -8   8      188.20      185.68      9.82 o 
  -4  -7   8       71.06       79.84      9.45 o 
  -3  -7   8      207.55      204.72     13.57 o 
  -2  -7   8        4.94        6.50      8.85 o 
  -1  -7   8      309.75      314.53     12.22 o 
   0  -7   8       84.35       80.03      5.62 o 
   1  -7   8      827.04      844.14     26.03 o 
   2  -7   8        1.63        8.39      3.77 o 
   3  -7   8      659.03      643.85     21.11 o 
   4  -7   8       61.06       65.61      6.04 o 
   5  -7   8      363.56      351.26     13.58 o 
   6  -7   8      312.88      281.38     11.78 o 
   7  -7   8      386.37      394.63     22.22 o 
  -5  -6   8       97.41       98.61      9.59 o 
  -4  -6   8      552.90      505.91     24.47 o 
  -3  -6   8      162.93      171.14     13.12 o 
  -2  -6   8      670.01      656.27     20.97 o 
  -1  -6   8        3.09        5.61      3.13 o 
   0  -6   8     2145.59     2041.69     56.70 o 
   1  -6   8       23.66       32.12      4.36 o 
   2  -6   8     1584.48     1546.97     44.09 o 
   3  -6   8        0.32       -1.01      3.28 o 
   4  -6   8      419.83      386.36     14.04 o 
   5  -6   8      243.56      238.43     10.29 o 
   6  -6   8      403.34      383.30     14.34 o 
   7  -6   8      277.69      275.88     17.40 o 
  -5  -5   8      584.14      572.84     26.71 o 
  -4  -5   8       81.39      107.23      6.29 o 
  -3  -5   8      821.92      811.26     24.76 o 
  -2  -5   8      116.01       98.76      6.92 o 
  -1  -5   8     2252.87     2181.28     60.02 o 
   0  -5   8        0.29        6.72      2.55 o 
   1  -5   8     3870.27     3696.22     99.23 o 
   2  -5   8      116.34      124.57      9.99 o 
   3  -5   8     1179.82     1161.61     33.88 o 
   4  -5   8       71.28       75.78      5.59 o 
   5  -5   8      437.55      431.60     15.24 o 
   6  -5   8      194.02      181.90     12.94 o 
   7  -5   8      320.64      315.76     19.04 o 
  -7  -4   8       99.53      106.67      9.47 o 
  -6  -4   8      327.93      331.42     17.33 o 
  -5  -4   8       76.11       96.39      8.04 o 
  -4  -4   8      254.44      243.91      9.74 o 
  -3  -4   8        4.07        6.39      2.75 o 
  -2  -4   8      976.71      956.48     28.08 o 
  -1  -4   8      255.99      245.25     10.29 o 
   0  -4   8     2575.19     2601.33     81.23 o 
   1  -4   8        0.93        2.30      2.55 o 
   2  -4   8     2257.01     2209.70    103.06 o 
   3  -4   8       62.34       86.55      5.46 o 
   4  -4   8     1269.53     1169.83     74.01 o 
   5  -4   8      251.11      236.82     16.17 o 
   6  -4   8     1062.97      967.60     42.37 o 
   7  -4   8       77.36       73.30      9.59 o 
  -8  -3   8       67.88       84.81      6.15 o 
  -7  -3   8      389.03      399.48     13.47 o 
  -6  -3   8      483.00      486.47     22.42 o 
  -5  -3   8      475.55      457.62     15.07 o 
  -4  -3   8     1045.16     1091.41     31.52 o 
  -3  -3   8      620.50      655.52     20.08 o 
  -2  -3   8      663.74      671.07     20.38 o 
  -1  -3   8     4322.15     4123.91    109.66 o 
   0  -3   8      169.47      157.37      6.93 o 
   1  -3   8     2767.09     2493.37     79.30 o 
   2  -3   8        0.29        4.08      4.41 o 
   3  -3   8      343.75      350.18     26.55 o 
   4  -3   8      323.69      327.03     11.95 o 
   5  -3   8      373.07      380.45     19.78 o 
   6  -3   8      149.97      160.04     12.17 o 
   7  -3   8      256.86      269.14     16.99 o 
  -8  -2   8      322.72      347.16     10.59 o 
  -7  -2   8      187.99      187.60      6.78 o 
  -6  -2   8      687.89      706.07     32.34 o 
  -5  -2   8      347.00      346.93     10.11 o 
  -4  -2   8     1445.55     1472.86     34.75 o 
  -3  -2   8       24.09       30.61      2.71 o 
  -2  -2   8     3181.38     3293.71    105.66 o 
  -1  -2   8       88.61       93.80      5.09 o 
   0  -2   8     3118.89     2995.78     80.26 o 
   1  -2   8      821.25      827.90     30.85 o 
   2  -2   8      764.68      701.49     27.07 o 
   3  -2   8       73.27       74.27      4.89 o 
   4  -2   8     1342.44     1484.84     59.83 o 
   5  -2   8       70.98       71.26      7.98 o 
   6  -2   8     1092.45     1058.47     45.45 o 
   7  -2   8        3.60        4.89      6.37 o 
  -9  -1   8       57.69       76.75     11.56 o 
  -8  -1   8      218.23      218.40     15.89 o 
  -7  -1   8      137.01      131.35     11.33 o 
  -6  -1   8     1303.86     1260.42     30.27 o 
  -5  -1   8      361.44      383.48     10.75 o 
  -4  -1   8     1430.38     1437.90     33.99 o 
  -3  -1   8     2835.77     2741.13     62.37 o 
  -2  -1   8      501.04      525.85     13.62 o 
  -1  -1   8     4279.26     4319.07     97.04 o 
   0  -1   8     1297.29     1337.66     31.47 o 
   1  -1   8     2170.14     2174.85     50.01 o 
   2  -1   8       57.08       54.03      3.85 o 
   3  -1   8     1141.72     1163.50     29.20 o 
   4  -1   8      264.07      276.85     11.22 o 
   5  -1   8     1126.17     1230.05     38.30 o 
   6  -1   8       35.15       43.92      7.51 o 
   7  -1   8      277.98      273.87     17.06 o 
  -9   0   8      168.48      184.48     15.12 o 
  -8   0   8      632.40      645.04     34.52 o 
  -7   0   8      764.75      763.84     24.78 o 
  -6   0   8     1501.25     1507.30     45.29 o 
  -5   0   8      159.33      168.96     10.31 o 
  -4   0   8     1378.24     1422.46     37.52 o 
  -3   0   8        5.59        7.67      1.75 o 
  -2   0   8     4049.40     4068.26     91.66 o 
  -1   0   8      787.65      797.95     19.61 o 
   0   0   8     2879.45     2866.31     65.31 o 
   1   0   8      757.76      744.46     39.05 o 
   2   0   8      892.41      886.88     21.85 o 
   3   0   8      310.59      347.82     16.32 o 
   4   0   8      775.26      801.72     26.03 o 
   5   0   8      192.56      200.29     13.44 o 
   6   0   8      610.18      636.51     22.72 o 
  -9   1   8       55.83       78.26     10.16 o 
  -8   1   8      480.62      487.24     27.48 o 
  -7   1   8       58.06       63.63      9.17 o 
  -6   1   8      727.05      717.62     37.79 o 
  -5   1   8       44.71       58.41      6.32 o 
  -4   1   8      194.74      217.88      8.88 o 
  -3   1   8     1452.43     1406.99     41.90 o 
  -2   1   8     1415.99     1477.99     34.64 o 
  -1   1   8     3429.69     3336.41     75.57 o 
   0   1   8     1691.83     1677.12     45.75 o 
   1   1   8      333.82      335.63      9.61 o 
   2   1   8       77.70       78.43      3.97 o 
   3   1   8      280.71      284.44     12.87 o 
   4   1   8       37.54       46.22      5.03 o 
   5   1   8      699.40      709.58     69.06 o 
   6   1   8        1.84        6.36      6.22 o 
 -10   2   8       44.76       47.09     10.26 o 
  -9   2   8      500.87      515.12     29.53 o 
  -8   2   8      139.15      154.33      7.88 o 
  -7   2   8     1289.18     1366.62     73.05 o 
  -6   2   8        6.31        9.96      2.85 o 
  -5   2   8     1411.83     1441.07     43.32 o 
  -4   2   8      602.60      583.53     19.23 o 
  -3   2   8      611.66      612.61     20.06 o 
  -2   2   8     3768.54     3662.67    112.32 o 
  -1   2   8      960.36      922.05     28.68 o 
   0   2   8     2216.08     2231.22     51.98 o 
   1   2   8       94.81       96.13      4.31 o 
   2   2   8      396.28      430.10     15.43 o 
   3   2   8       13.28       15.56      8.18 o 
   4   2   8      726.52      752.00     25.25 o 
   5   2   8        7.75       10.80      4.41 o 
 -10   3   8      199.23      254.83     18.97 o 
  -9   3   8      219.60      227.71     17.06 o 
  -8   3   8     1690.62     1602.30     78.46 o 
  -7   3   8       93.80      107.65      6.69 o 
  -6   3   8     2329.24     2278.61     66.61 o 
  -5   3   8       68.35       72.99      4.94 o 
  -4   3   8      715.59      750.39     36.80 o 
  -3   3   8      770.32      762.10     24.39 o 
  -2   3   8      885.30      837.12     35.09 o 
  -1   3   8       75.87       88.79      5.37 o 
   0   3   8     1961.94     1956.75    122.62 o 
   1   3   8        7.09        2.94      2.84 o 
   2   3   8      139.59      156.10      7.77 o 
   3   3   8      685.85      745.52     24.88 o 
   4   3   8        0.76       -0.57      7.78 o 
   5   3   8      780.63      767.23     26.50 o 
 -10   4   8       24.42       13.17      8.14 o 
  -9   4   8      421.61      411.12     19.61 o 
  -8   4   8       44.58       56.62      7.04 o 
  -7   4   8     1598.63     1539.61     46.63 o 
  -6   4   8      119.70      121.90      6.71 o 
  -5   4   8     1143.22     1150.35     44.69 o 
  -4   4   8     1393.85     1383.90     71.16 o 
  -3   4   8     2198.99     2193.56     69.08 o 
  -2   4   8     2991.66     2830.70    113.97 o 
  -1   4   8     2687.15     2687.42     78.10 o 
   0   4   8      854.82      854.61     62.14 o 
   1   4   8      327.88      294.18     19.31 o 
   2   4   8      641.68      639.30     35.39 o 
   3   4   8       35.87       45.08      5.40 o 
   4   4   8      492.33      505.54     19.15 o 
 -10   5   8      436.56      444.44     27.62 o 
  -9   5   8       35.18       36.64      5.10 o 
  -8   5   8     1125.27     1160.12     69.46 o 
  -7   5   8       14.46       19.43     11.58 o 
  -6   5   8      380.27      376.67     14.24 o 
  -5   5   8       69.77       60.85      5.03 o 
  -4   5   8       62.17       65.28      5.16 o 
  -3   5   8      503.69      460.39     18.95 o 
  -2   5   8     1109.58     1102.89     34.49 o 
  -1   5   8      522.10      522.92     18.28 o 
   0   5   8      502.09      569.12     31.81 o 
   1   5   8      128.93      143.32     13.64 o 
   2   5   8        1.71        4.66      7.68 o 
   3   5   8      374.86      354.54     24.50 o 
  -9   6   8      694.99      680.38     23.82 o 
  -8   6   8       29.88       34.37      6.40 o 
  -7   6   8     1139.40     1290.20     62.74 o 
  -6   6   8       92.49       78.97      5.81 o 
  -5   6   8      859.78      856.45     28.13 o 
  -4   6   8      483.32      485.00     17.59 o 
  -3   6   8     1150.95     1131.51     35.77 o 
  -2   6   8      721.78      660.24     22.40 o 
  -1   6   8     1044.86     1025.86     52.15 o 
   0   6   8      104.53       90.97     11.56 o 
   1   6   8       67.40       90.26     11.40 o 
   2   6   8      160.99      137.42     13.88 o 
  -9   7   8        0.34       10.71      4.71 o 
  -8   7   8      807.69      786.18     26.72 o 
  -7   7   8       27.09       31.84      4.98 o 
  -6   7   8      480.41      447.07     16.98 o 
  -5   7   8       62.71       64.57      5.79 o 
  -4   7   8      662.28      637.00     27.48 o 
  -3   7   8      533.68      523.62     19.03 o 
  -2   7   8      801.61      812.06     27.24 o 
  -1   7   8       78.61       94.85     12.94 o 
  -8   8   8       25.82       40.32      7.37 o 
  -7   8   8      571.81      538.30     22.14 o 
  -6   8   8        7.59        7.71      3.78 o 
  -5   8   8      159.90      152.29      8.75 o 
  -4   8   8      216.53      201.39     10.30 o 
  -3   8   8      516.66      515.90     19.36 o 
  -2   8   8      122.36      129.68     13.84 o 
  -1   8   8      536.80      543.31     33.35 o 
  -6   9   8      329.88      347.45     15.15 o 
  -5   9   8       22.16       24.96      5.81 o 
  -4   9   8      491.16      486.12     19.10 o 
   0  -9   9        2.93       10.32     10.22 o 
   1  -9   9      321.56      310.48     17.04 o 
   2  -9   9        0.16        2.70      4.51 o 
   3  -9   9       51.49       69.90      8.45 o 
   4  -9   9      167.66      146.91      9.62 o 
  -2  -8   9      471.01      461.77     16.87 o 
  -1  -8   9        0.64       -0.09      8.98 o 
   0  -8   9      824.23      815.81     26.05 o 
   1  -8   9       38.13       54.71      5.89 o 
   2  -8   9      343.13      348.34     13.79 o 
   3  -8   9       32.76       21.88      4.94 o 
   4  -8   9      498.46      492.85     17.94 o 
   5  -8   9       93.53       93.81      7.34 o 
   6  -8   9      252.17      259.97     11.99 o 
  -4  -7   9       31.60       50.81      8.25 o 
  -3  -7   9      454.90      432.40     22.59 o 
  -2  -7   9       44.69       46.08      5.52 o 
  -1  -7   9     1303.01     1232.92     36.55 o 
   0  -7   9        0.77       -2.80      3.19 o 
   1  -7   9      849.66      772.54     24.59 o 
   2  -7   9       29.63       31.20      4.75 o 
   3  -7   9      553.35      530.08     18.44 o 
   4  -7   9       97.55       86.64      6.99 o 
   5  -7   9      777.08      751.35     24.48 o 
   6  -7   9       30.84       29.84      5.47 o 
  -5  -6   9       30.70       40.22      7.74 o 
  -4  -6   9      183.11      193.16     12.80 o 
  -3  -6   9       45.58       30.67      6.44 o 
  -2  -6   9      940.47      923.62     28.23 o 
  -1  -6   9        8.59        9.31      7.88 o 
   0  -6   9      587.41      559.03     18.57 o 
   1  -6   9        1.04       -0.66      6.20 o 
   2  -6   9      345.88      333.80     14.28 o 
   3  -6   9      669.06      655.14     21.39 o 
   4  -6   9      632.90      631.98     20.83 o 
   5  -6   9      277.42      258.55     11.19 o 
   6  -6   9      417.56      407.43     22.15 o 
   7  -6   9       28.59       26.18      7.27 o 
  -6  -5   9      117.15      133.87     10.89 o 
  -5  -5   9      193.40      200.23     13.14 o 
  -4  -5   9       10.28       13.50      3.79 o 
  -3  -5   9      772.51      792.23     24.52 o 
  -2  -5   9      364.98      387.71     13.84 o 
  -1  -5   9     1168.61     1133.01     33.22 o 
   0  -5   9      797.11      791.35     24.30 o 
   1  -5   9      440.71      424.06     14.82 o 
   2  -5   9       24.62       37.73      4.34 o 
   3  -5   9      615.77      597.39     19.50 o 
   4  -5   9      155.74      156.73     13.32 o 
   5  -5   9      401.63      378.64     16.46 o 
   6  -5   9       81.99       91.00      9.49 o 
   7  -5   9       59.91       64.32      9.45 o 
  -7  -4   9      263.33      280.14     20.51 o 
  -6  -4   9       87.98      101.22      9.12 o 
  -5  -4   9       93.48       92.24      7.91 o 
  -4  -4   9      650.04      654.57     20.79 o 
  -3  -4   9       30.45       40.67      4.41 o 
  -2  -4   9     3434.10     3512.17    103.55 o 
  -1  -4   9      142.82      133.50      6.67 o 
   0  -4   9     2553.03     2393.92    109.99 o 
   1  -4   9       38.03       42.50      5.88 o 
   2  -4   9      543.70      493.33     16.46 o 
   3  -4   9      112.56      110.00      6.30 o 
   4  -4   9      607.22      571.47     18.85 o 
   5  -4   9        1.75       -4.89      4.56 o 
   6  -4   9      321.74      306.98     18.30 o 
   7  -4   9        6.61       22.93      7.34 o 
  -7  -3   9      124.88      128.84     12.64 o 
  -6  -3   9      251.08      280.94     15.25 o 
  -5  -3   9      169.38      167.68      7.77 o 
  -4  -3   9       80.88       90.06      5.45 o 
  -3  -3   9     1278.23     1321.14     43.97 o 
  -2  -3   9      477.59      476.40     15.65 o 
  -1  -3   9      947.92      926.23     51.03 o 
   0  -3   9      697.87      687.13     21.15 o 
   1  -3   9      606.96      618.09     21.15 o 
   2  -3   9        9.90       12.50      3.25 o 
   3  -3   9     1407.00     1370.88     39.13 o 
   4  -3   9       19.21       15.13      4.31 o 
   5  -3   9     1012.85      987.75     42.73 o 
   6  -3   9      106.11       90.23      9.49 o 
   7  -3   9      130.20      120.23     11.50 o 
  -6  -2   9      209.04      210.42     11.85 o 
  -5  -2   9      404.11      420.30     14.12 o 
  -4  -2   9     2159.42     1967.02     54.05 o 
  -3  -2   9      140.61      150.57     10.78 o 
  -2  -2   9     3315.03     3251.06     87.18 o 
  -1  -2   9      100.44      101.45      5.63 o 
   0  -2   9     1552.86     1552.22     44.76 o 
   1  -2   9        4.00        6.85      4.89 o 
   2  -2   9     1773.86     1737.31    106.32 o 
   3  -2   9       73.81       79.16      5.35 o 
   4  -2   9      955.36      893.46     38.54 o 
   5  -2   9       71.56       83.22      9.55 o 
   6  -2   9      209.47      216.99     14.71 o 
   7  -2   9      144.21      137.25     12.33 o 
  -8  -1   9      612.38      637.76     34.52 o 
  -7  -1   9      109.31      107.92     10.46 o 
  -6  -1   9      193.29      191.64      8.89 o 
  -5  -1   9      133.31      147.90      5.62 o 
  -4  -1   9       32.56       40.69      3.23 o 
  -3  -1   9      469.80      483.60     34.77 o 
  -2  -1   9      660.80      648.83     16.57 o 
  -1  -1   9      684.32      683.43     17.38 o 
   0  -1   9      220.90      258.74      7.92 o 
   1  -1   9      985.27      994.80     28.80 o 
   2  -1   9       19.47       31.19      3.99 o 
   3  -1   9      974.57      940.93     27.76 o 
   4  -1   9        7.05        6.20      5.46 o 
   5  -1   9      132.17      134.74     11.09 o 
   6  -1   9        0.08       17.43      6.23 o 
  -9   0   9      464.83      497.23     29.13 o 
  -8   0   9       30.56       40.42      8.28 o 
  -7   0   9      829.40      846.33     27.48 o 
  -6   0   9       84.90      100.09      6.17 o 
  -5   0   9      726.43      710.89     24.64 o 
  -4   0   9      456.84      420.03     14.84 o 
  -3   0   9     1799.97     1817.12     49.52 o 
  -2   0   9      721.10      732.73     18.46 o 
  -1   0   9      818.52      777.83     19.40 o 
   0   0   9     1150.09     1191.50     40.97 o 
   1   0   9        5.90        5.85      2.20 o 
   2   0   9     1690.23     1784.99     42.04 o 
   3   0   9       22.16       31.48      5.76 o 
   4   0   9     1104.40     1103.51     50.68 o 
   5   0   9        0.66        3.36      4.22 o 
   6   0   9      313.15      306.64     13.80 o 
  -9   1   9      123.73      134.44     12.97 o 
  -8   1   9      538.58      613.76     33.32 o 
  -7   1   9       64.99       71.61      5.58 o 
  -6   1   9     1256.92     1206.20     37.28 o 
  -5   1   9      691.97      687.51     23.43 o 
  -4   1   9     2351.53     2177.68     63.75 o 
  -3   1   9     1606.57     1652.82     49.12 o 
  -2   1   9     1436.37     1433.88     87.40 o 
  -1   1   9      630.99      716.77     26.51 o 
   0   1   9       83.87       83.32      4.09 o 
   1   1   9      405.49      407.15     11.45 o 
   2   1   9       38.91       54.09      6.00 o 
   3   1   9      219.92      216.47      9.90 o 
   4   1   9       88.14       97.45      7.00 o 
   5   1   9      182.46      204.42     17.03 o 
  -9   2   9      416.29      475.30     28.09 o 
  -8   2   9        7.48        3.60      3.65 o 
  -7   2   9      361.06      367.27     14.20 o 
  -6   2   9      282.17      265.37     12.18 o 
  -5   2   9      482.12      480.28     21.32 o 
  -4   2   9     1454.39     1389.02     92.36 o 
  -3   2   9     1214.55     1189.06     48.18 o 
  -2   2   9      960.96      983.92     30.75 o 
  -1   2   9     1247.78     1247.80     37.94 o 
   0   2   9     1445.24     1370.04     54.53 o 
   1   2   9     1106.02     1133.00     27.67 o 
   2   2   9     2705.98     2696.99     78.47 o 
   3   2   9      337.25      352.81     14.02 o 
   4   2   9      781.80      790.43     26.88 o 
   5   2   9        0.02        9.60      4.65 o 
  -9   3   9       81.52      101.63      7.22 o 
  -8   3   9      963.86      949.14     30.66 o 
  -7   3   9        5.31        3.87      3.25 o 
  -6   3   9      884.93      830.64     26.96 o 
  -5   3   9      507.97      504.15     17.64 o 
  -4   3   9     1167.82     1073.83     44.06 o 
  -3   3   9      581.49      654.60     22.29 o 
  -2   3   9      279.23      305.37     14.28 o 
  -1   3   9      854.32      806.15     34.00 o 
   0   3   9        4.82        2.05      2.90 o 
   1   3   9     1510.77     1534.88     71.83 o 
   2   3   9       54.27       63.35     10.09 o 
   3   3   9      513.98      522.07     18.99 o 
   4   3   9       19.57       25.13      5.24 o 
  -9   4   9      591.71      577.67     39.73 o 
  -8   4   9       19.03       20.30      4.33 o 
  -7   4   9      512.26      497.67     27.90 o 
  -6   4   9      164.78      170.08      8.41 o 
  -5   4   9      936.25      878.42     62.61 o 
  -4   4   9       79.42      119.29      6.78 o 
  -3   4   9     1685.50     1727.29     51.83 o 
  -2   4   9      153.74      171.63      8.28 o 
  -1   4   9      638.21      607.01     40.46 o 
   0   4   9     1145.00     1223.91     59.09 o 
   1   4   9      208.30      214.41     16.42 o 
   2   4   9      631.69      590.17     33.48 o 
   3   4   9      225.60      211.96     17.63 o 
  -9   5   9       28.57       46.07      5.79 o 
  -8   5   9      438.51      456.47     17.23 o 
  -7   5   9        9.56        7.79      4.22 o 
  -6   5   9     1038.11      904.65     29.42 o 
  -5   5   9      410.81      432.68     32.73 o 
  -4   5   9     1696.51     1513.15     52.82 o 
  -3   5   9      272.14      262.77     11.28 o 
  -2   5   9      460.27      426.25     15.78 o 
  -1   5   9      430.21      428.23     15.98 o 
   0   5   9      161.89      161.85     14.45 o 
   1   5   9      753.36      716.46     39.08 o 
   2   5   9      329.29      367.65     24.43 o 
  -9   6   9      355.53      362.05     15.03 o 
  -8   6   9        2.31       -1.13      3.49 o 
  -7   6   9      459.64      436.37     16.76 o 
  -6   6   9      161.64      152.93     10.46 o 
  -5   6   9     1411.77     1316.19     41.35 o 
  -4   6   9      192.64      196.75      9.66 o 
  -3   6   9      738.86      703.61     24.04 o 
  -2   6   9      259.81      234.40     10.71 o 
  -1   6   9      102.07       90.13     12.23 o 
   1   6   9      291.35      299.41     21.79 o 
  -8   7   9      308.44      293.37     13.12 o 
  -7   7   9       91.84       84.81      6.60 o 
  -6   7   9      578.08      542.23     30.90 o 
  -5   7   9       78.83       76.59      6.51 o 
  -4   7   9      894.05      878.65     29.43 o 
  -3   7   9        0.65        8.50      4.50 o 
  -2   7   9      404.73      374.25     24.90 o 
  -1   7   9      173.18      174.36     16.12 o 
  -7   8   9      407.81      392.56     16.28 o 
  -6   8   9      200.01      202.05     10.64 o 
  -5   8   9      938.92      908.06     70.75 o 
  -4   8   9      139.32      135.46      8.59 o 
  -3   8   9      465.58      489.89     18.97 o 
   2  -9  10      148.71      143.08      8.85 o 
  -1  -8  10        0.24       -3.16      4.22 o 
   0  -8  10       80.75       87.00      7.18 o 
   1  -8  10       99.19       89.59      7.57 o 
   2  -8  10      254.53      247.93     11.40 o 
   3  -8  10       81.89       79.28      7.37 o 
   4  -8  10      199.91      220.33     10.87 o 
   5  -8  10      123.78      122.82      8.12 o 
  -3  -7  10      365.64      389.83     16.69 o 
  -2  -7  10       95.09      107.33      7.20 o 
  -1  -7  10       91.81       89.75      6.57 o 
   0  -7  10        0.39       -1.85      3.63 o 
   1  -7  10      364.98      325.33     12.99 o 
   2  -7  10        1.24       -0.24      3.89 o 
   3  -7  10      464.28      459.63     16.86 o 
   4  -7  10       22.63       25.93      5.21 o 
   5  -7  10        6.92       17.17      5.00 o 
  -4  -6  10      250.15      267.00     16.29 o 
  -3  -6  10      263.55      281.53     11.81 o 
  -2  -6  10      147.48      143.95      7.91 o 
  -1  -6  10        6.88       14.16      7.93 o 
   0  -6  10      861.14      785.22     24.85 o 
   1  -6  10      141.22      131.69      7.40 o 
   2  -6  10     2119.73     2016.57     56.90 o 
   3  -6  10       20.86       28.17      4.63 o 
   4  -6  10      574.13      515.24     18.02 o 
   5  -6  10       57.93       57.86      6.16 o 
   6  -6  10       46.92       72.53      9.99 o 
  -5  -5  10      593.40      612.66     28.72 o 
  -4  -5  10      323.89      371.94     13.98 o 
  -3  -5  10      422.41      427.87     15.62 o 
  -2  -5  10      134.50      149.92      7.66 o 
  -1  -5  10      279.24      272.18     11.02 o 
   0  -5  10      267.19      243.72     10.14 o 
   1  -5  10      557.97      524.66     17.81 o 
   2  -5  10       33.87       34.30      4.78 o 
   3  -5  10      386.72      397.89     14.56 o 
   4  -5  10       55.57       70.74     12.35 o 
   5  -5  10      170.80      172.73      8.79 o 
   6  -5  10       77.34       94.72     11.23 o 
  -6  -4  10      185.58      193.46     13.27 o 
  -5  -4  10      212.78      210.62      9.37 o 
  -4  -4  10      586.82      610.19     20.04 o 
  -3  -4  10      516.40      549.93     18.24 o 
  -2  -4  10      259.24      273.80     17.61 o 
  -1  -4  10        2.86       -1.65      2.89 o 
   0  -4  10     1380.28     1293.85     37.44 o 
   1  -4  10       67.04       73.61      5.69 o 
   2  -4  10     2682.49     2693.87    138.06 o 
   3  -4  10        9.50       31.25      4.49 o 
   4  -4  10      769.37      711.81     22.77 o 
   5  -4  10      109.64      111.41     10.26 o 
   6  -4  10      167.42      163.19     13.17 o 
  -6  -3  10      301.92      322.23     17.13 o 
  -5  -3  10      703.21      708.26     22.23 o 
  -4  -3  10      615.98      628.10     20.03 o 
  -3  -3  10      207.64      219.34      9.20 o 
  -2  -3  10       10.84       16.08      3.26 o 
  -1  -3  10       90.46       92.25      5.63 o 
   0  -3  10      167.11      172.97      7.85 o 
   1  -3  10     1206.62     1145.86     71.01 o 
   2  -3  10        5.48       17.27      3.55 o 
   3  -3  10      774.92      738.09     23.05 o 
   4  -3  10       19.34       19.51      5.66 o 
   5  -3  10       94.48       97.94      9.75 o 
   6  -3  10      148.40      152.74     12.57 o 
  -6  -2  10      577.39      631.03     29.36 o 
  -5  -2  10      538.29      524.82     17.21 o 
  -4  -2  10      149.32      166.50     21.28 o 
  -3  -2  10     1273.58     1229.65     35.24 o 
  -2  -2  10       77.61       77.91      5.03 o 
  -1  -2  10      152.74      157.94      7.35 o 
   0  -2  10     1418.15     1407.10     60.82 o 
   1  -2  10       36.16       57.61      4.86 o 
   2  -2  10     1517.35     1586.81     44.69 o 
   3  -2  10       61.68       71.80      5.39 o 
   4  -2  10      271.33      251.98     15.28 o 
   5  -2  10        3.53        5.26      5.43 o 
   6  -2  10      278.80      308.79     19.37 o 
  -6  -1  10      557.91      533.49     25.31 o 
  -5  -1  10      752.86      755.27     33.58 o 
  -4  -1  10     1708.06     1728.00     69.11 o 
  -3  -1  10      303.17      331.81     11.77 o 
  -2  -1  10      690.85      683.69     20.86 o 
  -1  -1  10     1931.65     2045.61     56.15 o 
   0  -1  10      106.55       89.96      8.28 o 
   1  -1  10     2585.00     2546.69     69.22 o 
   2  -1  10      319.55      348.45     12.44 o 
   3  -1  10      423.15      412.56     20.71 o 
   4  -1  10       29.35       19.94      6.47 o 
   5  -1  10       97.46      106.25     10.56 o 
  -8   0  10       74.12       78.20     11.19 o 
  -7   0  10      182.91      187.82      9.25 o 
  -6   0  10      374.24      378.59     14.75 o 
  -5   0  10     1256.26     1124.49     67.94 o 
  -4   0  10      725.76      716.79     23.56 o 
  -3   0  10      160.79      180.05      8.27 o 
  -2   0  10     1252.05     1259.75     38.36 o 
  -1   0  10       16.02       17.73      2.59 o 
   0   0  10     2614.28     2646.67     60.99 o 
   1   0  10      391.57      382.47     13.14 o 
   2   0  10     1474.98     1503.55     42.38 o 
   3   0  10      780.16      827.60     36.13 o 
   4   0  10      694.84      675.54     31.14 o 
   5   0  10       82.62       84.60      9.42 o 
  -9   1  10       10.02       24.03      8.75 o 
  -8   1  10      227.70      205.28      9.76 o 
  -7   1  10      180.02      192.44     10.12 o 
  -6   1  10     1086.35     1089.48     34.41 o 
  -5   1  10      141.38      157.02      7.97 o 
  -4   1  10     1580.73     1591.72     62.56 o 
  -3   1  10      101.17      129.36      6.87 o 
  -2   1  10      187.73      197.66      8.75 o 
  -1   1  10     1136.44     1209.92     47.63 o 
   0   1  10      162.08      141.37      7.38 o 
   1   1  10     2552.96     2528.39     58.60 o 
   2   1  10       82.41       84.24      6.04 o 
   3   1  10     1116.94     1098.42     70.18 o 
   4   1  10       67.35       82.65      7.15 o 
   5   1  10      254.05      292.72     13.56 o 
  -9   2  10      204.09      189.54     15.69 o 
  -8   2  10      122.64      129.50      8.02 o 
  -7   2  10     1013.53     1013.83     32.63 o 
  -6   2  10      848.10      817.20     26.74 o 
  -5   2  10     1482.83     1353.75     41.59 o 
  -4   2  10      232.76      216.45      9.63 o 
  -3   2  10      535.89      554.89     30.53 o 
  -2   2  10      698.94      758.38     24.80 o 
  -1   2  10      272.58      272.47     11.11 o 
   0   2  10     1197.64     1190.12     36.79 o 
   1   2  10      631.44      687.97     35.33 o 
   2   2  10      438.39      421.85     24.67 o 
   3   2  10      152.46      162.06     16.22 o 
   4   2  10      173.79      198.40     12.74 o 
  -9   3  10       15.68       19.55      4.99 o 
  -8   3  10      229.02      241.42     11.18 o 
  -7   3  10      151.54      159.31      8.55 o 
  -6   3  10     1165.11     1099.86     59.17 o 
  -5   3  10       94.37      111.45      6.70 o 
  -4   3  10     1192.66     1097.22     34.45 o 
  -3   3  10      306.83      325.56     12.86 o 
  -2   3  10      875.33      821.41     42.13 o 
  -1   3  10     1753.32     1738.06     52.24 o 
   0   3  10      557.76      537.91     18.92 o 
   1   3  10      905.24      887.80     44.78 o 
   2   3  10      207.63      215.78     16.26 o 
   3   3  10      227.58      222.82     17.86 o 
  -9   4  10      269.67      270.50     12.32 o 
  -8   4  10      111.99      114.60      7.34 o 
  -7   4  10      853.52      803.41     26.96 o 
  -6   4  10      163.77      160.14      8.47 o 
  -5   4  10     1488.77     1374.90     42.53 o 
  -4   4  10      284.89      270.81     11.57 o 
  -3   4  10      485.40      452.61     16.73 o 
  -2   4  10      843.66      786.22     28.09 o 
  -1   4  10      566.33      565.12     19.89 o 
   0   4  10      895.89      931.54     47.43 o 
   1   4  10      498.16      499.07     28.96 o 
   2   4  10      349.10      368.92     24.53 o 
  -9   5  10       10.88       16.28      4.86 o 
  -8   5  10      568.27      541.85     31.52 o 
  -7   5  10       99.91       95.55      6.74 o 
  -6   5  10     1062.06      980.72     37.24 o 
  -5   5  10       51.06       52.88      5.72 o 
  -4   5  10      616.66      594.87     26.03 o 
  -3   5  10      524.53      535.83     19.30 o 
  -2   5  10      346.99      341.69     13.72 o 
  -1   5  10      506.67      497.90     29.39 o 
   0   5  10      601.94      626.50     35.29 o 
   1   5  10      121.69      103.47     12.27 o 
  -8   6  10       21.32       19.83      5.13 o 
  -7   6  10      826.62      782.18     39.37 o 
  -6   6  10       12.65        9.81      5.87 o 
  -5   6  10      536.18      524.68     19.41 o 
  -4   6  10       76.69       82.56      6.66 o 
  -3   6  10      563.50      559.64     20.33 o 
  -2   6  10      718.69      754.95     25.75 o 
  -1   6  10      769.16      779.87     42.40 o 
   0   6  10      470.18      448.39     28.62 o 
  -7   7  10        4.72        8.68      4.77 o 
  -6   7  10      783.12      712.86     41.98 o 
  -5   7  10       19.88       20.98      5.23 o 
  -4   7  10      124.68      104.04      7.25 o 
  -3   7  10      200.32      216.19     10.90 o 
  -2   7  10      172.85      184.71     16.69 o 
   0  -8  11      207.99      188.69      9.98 o 
   1  -8  11        0.78        1.70      4.70 o 
   2  -8  11      388.75      357.48     14.63 o 
   3  -8  11       29.79       26.43      5.37 o 
  -2  -7  11       21.15       36.41      5.91 o 
  -1  -7  11      596.37      576.12     20.13 o 
   0  -7  11        0.03       -2.06      3.97 o 
   1  -7  11      540.68      500.08     33.10 o 
   2  -7  11       47.77       52.19      7.91 o 
   3  -7  11       90.67       93.20      7.22 o 
   4  -7  11      276.04      264.01     11.97 o 
  -4  -6  11      111.91      130.88      8.05 o 
  -3  -6  11        3.77        6.45      4.15 o 
  -2  -6  11      333.76      334.11     13.36 o 
  -1  -6  11       13.58       22.20      4.61 o 
   0  -6  11      562.41      570.48     19.51 o 
   1  -6  11        0.52        2.43      6.69 o 
   2  -6  11      231.42      233.79     10.66 o 
   3  -6  11        3.74       -0.66      4.66 o 
   4  -6  11      549.83      527.28     22.56 o 
   5  -6  11       38.96       56.28     14.80 o 
  -5  -5  11       16.65       12.47      6.23 o 
  -4  -5  11      221.85      235.11     12.75 o 
  -3  -5  11      272.51      277.87     11.65 o 
  -2  -5  11        0.93        0.90      3.60 o 
  -1  -5  11      669.22      619.41     32.96 o 
   0  -5  11       10.24       20.25      9.80 o 
   1  -5  11      417.91      405.23     21.84 o 
   2  -5  11       29.76       33.88      4.95 o 
   3  -5  11      224.76      212.58      9.81 o 
   4  -5  11      247.12      219.93     10.17 o 
   5  -5  11      336.72      360.41     20.55 o 
  -6  -4  11      150.77      140.84     11.50 o 
  -5  -4  11      113.50      119.12     21.13 o 
  -4  -4  11      253.03      242.54     10.52 o 
  -3  -4  11        3.58        2.57      3.50 o 
  -2  -4  11      664.62      574.51     19.08 o 
  -1  -4  11      197.77      194.76     13.74 o 
   0  -4  11      452.15      425.24     15.13 o 
   1  -4  11      402.81      380.73     17.01 o 
   2  -4  11      375.73      363.60     13.48 o 
   3  -4  11        9.56       10.18      3.94 o 
   4  -4  11      486.26      483.08     17.00 o 
   5  -4  11        9.60       14.11      6.37 o 
  -5  -3  11      118.53      123.72      7.31 o 
  -4  -3  11      101.55      123.54      6.94 o 
  -3  -3  11      550.83      548.67     18.27 o 
  -2  -3  11      457.96      474.27     16.23 o 
  -1  -3  11     1854.48     1790.38     85.40 o 
   0  -3  11      495.18      480.27     16.37 o 
   1  -3  11     1053.92     1075.61     31.84 o 
   2  -3  11       39.21       49.54      5.08 o 
   3  -3  11      763.10      774.72     24.33 o 
   4  -3  11        3.59       12.37      5.56 o 
   5  -3  11      546.83      502.35     26.08 o 
  -6  -2  11       79.84       93.88      9.49 o 
  -5  -2  11      283.65      293.58     17.09 o 
  -4  -2  11      440.91      424.16     21.52 o 
  -3  -2  11      132.24      128.71      9.64 o 
  -2  -2  11     1987.74     1947.45     63.53 o 
  -1  -2  11      290.82      315.39     11.82 o 
   0  -2  11     1765.44     1766.78     49.52 o 
   1  -2  11        2.26       -0.21      2.92 o 
   2  -2  11      802.78      812.23     25.00 o 
   3  -2  11       28.55       50.48      7.37 o 
   4  -2  11     1133.68     1198.47     50.85 o 
   5  -2  11       53.13       85.64     10.29 o 
  -7  -1  11       40.66       42.43      7.64 o 
  -6  -1  11      378.91      356.79     19.27 o 
  -5  -1  11      160.35      176.80     12.30 o 
  -4  -1  11      303.16      334.60     18.23 o 
  -3  -1  11     1256.28     1273.85     52.86 o 
  -2  -1  11      444.97      452.55     21.42 o 
  -1  -1  11      493.05      542.01     17.50 o 
   0  -1  11      564.10      551.31     17.68 o 
   1  -1  11      167.58      182.07      8.12 o 
   2  -1  11        4.43       -0.63      4.99 o 
   3  -1  11      991.02      960.67     41.29 o 
   4  -1  11        6.77        6.20      5.66 o 
   5  -1  11     1069.20     1149.90     50.14 o 
  -7   0  11      679.22      753.13     34.09 o 
  -6   0  11      106.39      102.43      9.15 o 
  -5   0  11      464.38      439.48     22.02 o 
  -4   0  11      943.18      905.26     39.28 o 
  -3   0  11      836.38      795.86     35.29 o 
  -2   0  11     1993.02     2003.35     79.54 o 
  -1   0  11     1245.35     1218.71     50.51 o 
   0   0  11      726.88      713.18     31.84 o 
   1   0  11      261.92      254.51     10.15 o 
   2   0  11      609.23      609.31     27.79 o 
   3   0  11       10.91       10.86      5.70 o 
   4   0  11      399.50      451.41     23.73 o 
  -8   1  11      669.10      664.66     23.46 o 
  -7   1  11       57.43       68.16      7.54 o 
  -6   1  11      431.87      432.18     16.33 o 
  -5   1  11      365.19      367.90     14.39 o 
  -4   1  11      186.30      197.12      9.19 o 
  -3   1  11     1125.91     1184.43     65.14 o 
  -2   1  11     1323.66     1235.16     38.31 o 
  -1   1  11      792.52      779.49     25.42 o 
   0   1  11      841.65      794.59     26.02 o 
   1   1  11      400.99      399.76     19.57 o 
   2   1  11       48.45       56.81      7.51 o 
   3   1  11      844.33      913.47     39.92 o 
   4   1  11       35.18       49.74      9.35 o 
  -8   2  11       10.67       24.01      6.75 o 
  -7   2  11      632.60      635.86     22.40 o 
  -6   2  11       21.13       32.01      4.91 o 
  -5   2  11      557.43      499.39     18.25 o 
  -4   2  11      860.42      833.47     27.37 o 
  -3   2  11     1169.64     1010.57     32.21 o 
  -2   2  11     1176.35     1158.22     36.33 o 
  -1   2  11     1155.91     1136.22     42.11 o 
   0   2  11      551.51      549.58     19.42 o 
   1   2  11       47.97       47.23      9.28 o 
   2   2  11      479.72      474.47     27.32 o 
   3   2  11       43.37       77.96     12.03 o 
  -8   3  11      782.00      785.18     26.88 o 
  -7   3  11       16.72       14.16      8.26 o 
  -6   3  11      592.95      579.89     20.68 o 
  -5   3  11      253.21      254.42     11.17 o 
  -4   3  11      722.77      702.11     37.10 o 
  -3   3  11      975.17      965.69     31.29 o 
  -2   3  11     1010.95     1019.80     32.72 o 
  -1   3  11      359.19      393.56     24.69 o 
   0   3  11      364.32      397.01     23.86 o 
   1   3  11      374.23      392.85     24.07 o 
   2   3  11       13.66       17.70      8.51 o 
  -8   4  11        4.67       -3.67     11.81 o 
  -7   4  11      642.20      610.68     21.94 o 
  -6   4  11       52.64       69.22      6.59 o 
  -5   4  11      453.30      437.68     16.80 o 
  -4   4  11      468.43      465.65     17.55 o 
  -3   4  11      955.89      963.71     31.39 o 
  -2   4  11      326.28      348.33     14.02 o 
  -1   4  11      523.49      506.00     23.90 o 
   0   4  11      134.74      129.31     12.77 o 
   1   4  11      132.31      133.13     13.44 o 
  -8   5  11      448.35      457.39     17.98 o 
  -7   5  11        7.75        9.14      4.12 o 
  -6   5  11      504.71      471.13     17.99 o 
  -5   5  11      223.94      222.98     10.84 o 
  -4   5  11      890.12      884.98     29.68 o 
  -3   5  11      249.58      250.05     11.48 o 
  -2   5  11      787.61      772.28     26.36 o 
  -1   5  11      160.55      144.79     14.11 o 
   0   5  11       23.44       23.80      7.74 o 
  -7   6  11      293.41      278.00     21.95 o 
  -6   6  11       41.35       59.60      6.67 o 
  -5   6  11      368.99      375.78     15.54 o 
  -4   6  11      229.96      233.42     17.23 o 
  -3   6  11      558.41      547.65     20.34 o 
  -2   6  11       15.95       23.83      8.28 o 
  -1  -7  12      184.10      178.37      9.74 o 
   0  -7  12       47.37       67.82      6.99 o 
   1  -7  12       53.60       70.62      7.12 o 
   2  -7  12       18.44       26.39      5.36 o 
  -3  -6  12       30.61       47.93      6.05 o 
  -2  -6  12      746.44      698.27     38.59 o 
  -1  -6  12       91.36       95.02      6.84 o 
   0  -6  12      188.69      180.17      9.21 o 
   1  -6  12       18.92       18.18      6.99 o 
   2  -6  12      215.67      196.91      9.97 o 
   3  -6  12        1.33       13.55      4.88 o 
   4  -6  12      302.48      315.87     13.40 o 
  -4  -5  12        2.98        8.38      4.99 o 
  -3  -5  12      539.65      532.28     18.73 o 
  -2  -5  12      237.71      236.31     10.65 o 
  -1  -5  12      301.46      285.95     13.31 o 
   0  -5  12      227.85      208.21      9.79 o 
   1  -5  12      444.67      423.41     15.55 o 
   2  -5  12        2.64        2.46      3.87 o 
   3  -5  12      942.39      960.45     29.92 o 
   4  -5  12        1.79        6.56     14.23 o 
  -5  -4  12       30.01       31.91      5.50 o 
  -4  -4  12      466.82      490.84     19.07 o 
  -3  -4  12      304.84      296.99     12.25 o 
  -2  -4  12      731.61      783.75     24.88 o 
  -1  -4  12      373.80      368.10     13.78 o 
   0  -4  12      688.44      663.79     21.66 o 
   1  -4  12        4.62        7.51      6.74 o 
   2  -4  12      797.26      789.37     25.04 o 
   3  -4  12       17.33       15.83      4.46 o 
   4  -4  12      625.95      639.07     30.74 o 
  -6  -3  12       39.44       62.38      9.28 o 
  -5  -3  12      291.87      293.74     17.56 o 
  -4  -3  12      154.03      146.13     11.23 o 
  -3  -3  12      982.11      957.40     29.16 o 
  -2  -3  12      498.11      492.92     17.03 o 
  -1  -3  12      534.36      580.47     19.31 o 
   0  -3  12       69.19       72.41      5.54 o 
   1  -3  12      289.19      297.09     11.72 o 
   2  -3  12        0.84        6.42      3.66 o 
   3  -3  12      232.29      252.74     11.03 o 
   4  -3  12        9.77       26.41      6.90 o 
  -6  -2  12       43.03       67.47      9.38 o 
  -5  -2  12      283.40      295.25     17.46 o 
  -4  -2  12      704.02      655.49     30.97 o 
  -3  -2  12      639.32      641.99     30.03 o 
  -2  -2  12      596.12      577.28     18.90 o 
  -1  -2  12      402.12      391.31     13.99 o 
   0  -2  12      526.96      562.79     28.49 o 
   1  -2  12      226.07      221.54      9.55 o 
   2  -2  12     1065.58     1112.50     33.10 o 
   3  -2  12      127.29      147.11     11.53 o 
   4  -2  12      432.19      402.07     21.72 o 
  -7  -1  12       84.63       98.74     10.09 o 
  -6  -1  12      305.32      330.85     18.87 o 
  -5  -1  12      537.35      553.37     27.08 o 
  -4  -1  12      611.89      626.94     29.80 o 
  -3  -1  12      705.57      786.64     35.53 o 
  -2  -1  12      496.05      510.87     25.14 o 
  -1  -1  12      571.97      607.30     28.52 o 
   0  -1  12       72.06       80.80      7.42 o 
   1  -1  12      845.82      886.95     26.95 o 
   2  -1  12       69.23       86.62      9.18 o 
   3  -1  12      534.12      564.29     27.28 o 
   4  -1  12       20.52       41.80      7.98 o 
  -7   0  12      328.49      355.25     19.98 o 
  -6   0  12      264.76      274.20     16.49 o 
  -5   0  12      472.52      452.61     23.06 o 
  -4   0  12      406.23      426.37     22.05 o 
  -3   0  12      986.70      980.44     42.47 o 
  -2   0  12      241.08      236.80     14.78 o 
  -1   0  12      398.54      375.76     19.91 o 
   0   0  12      812.70      877.31     38.48 o 
   1   0  12       82.16       86.78      8.95 o 
   2   0  12      890.40      852.91     37.10 o 
   3   0  12       60.68       88.38     10.76 o 
  -7   1  12      124.96      137.52     11.26 o 
  -6   1  12      596.12      614.17     29.26 o 
  -5   1  12      503.20      511.74     25.37 o 
  -4   1  12     1300.76     1293.22     54.10 o 
  -3   1  12      309.86      299.04     16.99 o 
  -2   1  12      523.22      515.86     24.84 o 
  -1   1  12      471.71      419.97     21.18 o 
   0   1  12       72.11       74.51      7.81 o 
  -8   2  12       21.98       40.62      6.05 o 
  -7   2  12      271.02      273.50     16.22 o 
  -6   2  12      285.83      310.20     13.27 o 
  -5   2  12      923.37      882.78     29.34 o 
  -4   2  12      317.72      348.07     14.12 o 
  -3   2  12      797.94      784.69     26.22 o 
  -2   2  12      226.45      210.42      9.97 o 
  -1   2  12      139.99      142.81      8.03 o 
   0   2  12      546.79      545.08     19.55 o 
   1   2  12      115.21      125.92     12.13 o 
  -8   3  12      156.10      145.87      9.01 o 
  -7   3  12      143.12      160.78     13.04 o 
  -6   3  12      450.43      408.90     17.66 o 
  -5   3  12      272.62      267.89     12.01 o 
  -4   3  12     1038.51     1056.99     34.29 o 
  -3   3  12      113.26      127.99      7.83 o 
  -2   3  12      379.16      345.09     14.08 o 
  -1   3  12      328.94      339.25     13.88 o 
   0   3  12      155.12      133.00     12.64 o 
   1   3  12      497.97      497.06     29.46 o 
  -7   4  12      281.19      254.95     12.55 o 
  -6   4  12       70.13       79.44      6.97 o 
  -5   4  12      704.31      698.35     24.55 o 
  -4   4  12       44.04       53.09      6.17 o 
  -3   4  12      344.76      333.11     14.11 o 
  -2   4  12      183.26      168.81      9.25 o 
  -1   4  12       72.95       74.21     10.22 o 
   0   4  12      419.39      427.04     26.68 o 
  -7   5  12       24.04       21.58      5.23 o 
  -6   5  12      789.71      811.92     28.12 o 
  -5   5  12       37.07       55.40      6.46 o 
  -4   5  12      558.40      541.45     20.33 o 
  -3   5  12        2.38        6.60      4.60 o 
  -2   5  12      138.53      129.29      8.28 o 
  -1  -6  13        4.12        5.22      4.71 o 
   0  -6  13      561.70      551.04     19.56 o 
   1  -6  13       49.72       74.99      7.66 o 
  -3  -5  13       53.51       53.50      6.29 o 
  -2  -5  13       21.94       34.00      5.27 o 
  -1  -5  13      580.72      565.08     19.69 o 
   0  -5  13        0.40        4.15      4.26 o 
   1  -5  13      783.36      800.77     25.87 o 
   2  -5  13       42.33       70.99      6.87 o 
  -4  -4  13       55.13       64.32      9.45 o 
  -3  -4  13      170.26      187.99     15.50 o 
  -2  -4  13      141.54      129.13      7.89 o 
  -1  -4  13        1.49        2.11      4.78 o 
   0  -4  13      688.48      693.21     36.33 o 
   1  -4  13       74.03      100.50     12.79 o 
   2  -4  13      340.51      356.87     13.97 o 
   3  -4  13      112.38      127.56     11.21 o 
  -5  -3  13      187.63      224.50     15.85 o 
  -4  -3  13      577.03      588.36     28.96 o 
  -3  -3  13      186.28      210.96     14.04 o 
  -2  -3  13       31.22       34.81      4.67 o 
  -1  -3  13      635.08      659.70     21.66 o 
   0  -3  13       85.46      100.58      6.68 o 
   1  -3  13      833.43      824.70     26.03 o 
   2  -3  13      104.97      113.63      8.25 o 
   3  -3  13      312.34      302.26     17.86 o 
  -5  -2  13      480.10      513.55     26.51 o 
  -4  -2  13       67.34       78.46     10.42 o 
  -3  -2  13      168.33      178.98     13.21 o 
  -2  -2  13      379.71      390.71     20.98 o 
  -1  -2  13       61.12       72.40      8.18 o 
   0  -2  13      736.27      727.17     23.09 o 
   1  -2  13      183.69      180.47      8.67 o 
   2  -2  13      321.69      322.35     19.62 o 
   3  -2  13        6.00       21.75      6.44 o 
  -6  -1  13      556.17      583.03     28.82 o 
  -5  -1  13      232.74      254.53     16.05 o 
  -4  -1  13      372.07      380.82     20.98 o 
  -3  -1  13      201.10      202.81     14.11 o 
  -2  -1  13      196.06      202.38     13.98 o 
  -1  -1  13      936.74      942.80     41.46 o 
   0  -1  13      239.09      250.20     15.48 o 
   1  -1  13      633.75      605.62     28.62 o 
   2  -1  13       57.96      100.79      9.69 o 
   3  -1  13      202.09      197.01     14.11 o 
  -6   0  13       37.97       46.66      8.81 o 
  -5   0  13      506.80      489.88     25.04 o 
  -4   0  13      132.27      149.89     12.10 o 
  -3   0  13      105.53      101.49      9.52 o 
  -2   0  13      691.13      720.92     33.38 o 
  -1   0  13      200.95      237.87     15.02 o 
   0   0  13      765.41      767.24     34.69 o 
   1   0  13      193.48      223.63     14.14 o 
  -7   1  13      105.59      131.42     11.56 o 
  -6   1  13      429.61      387.46     21.28 o 
  -5   1  13       38.05       59.16      9.02 o 
  -4   1  13      229.73      185.72     13.00 o 
  -3   1  13      396.80      394.76     21.15 o 
  -2   1  13      150.83      157.80     11.83 o 
  -1   1  13      711.62      739.82     33.92 o 
   0   1  13      329.34      342.54     18.84 o 
  -7   2  13      452.34      445.71     23.56 o 
  -6   2  13        0.30       13.34      6.77 o 
  -5   2  13      301.15      316.67     18.43 o 
  -4   2  13       16.81       20.95      6.70 o 
  -3   2  13      147.17      143.59     11.40 o 
  -2   2  13      487.01      519.45     25.84 o 
  -1   2  13      219.85      193.73     13.34 o 
  -6   3  13      771.95      731.47     46.14 o 
  -5   3  13       15.41        9.08      7.26 o 
  -4   3  13      364.19      362.09     20.40 o 
  -3   3  13      243.69      271.14     12.36 o 
  -2   3  13      458.13      460.96     17.79 o 
  -1   3  13      240.38      238.95     11.32 o 
   0   3  13      287.67      287.84     19.98 o 
  -6   4  13        1.62        0.02      4.41 o 
  -5   4  13      205.77      182.95      9.97 o 
  -4   4  13      140.47      161.58      9.47 o 
  -3   4  13      219.02      185.04     11.98 o 
  -2   4  13      169.18      176.37      9.76 o 
  -2  -4  14      441.19      434.30     16.22 o 
  -1  -4  14       98.82      109.26     17.09 o 
   0  -4  14      192.60      188.58     10.71 o 
   1  -4  14       15.99       23.41      5.26 o 
  -3  -3  14      548.64      546.63     27.62 o 
  -2  -3  14      237.69      244.94     15.79 o 
  -1  -3  14      470.04      513.82     25.91 o 
   0  -3  14      104.29      124.26      7.58 o 
   1  -3  14      276.83      250.30     10.98 o 
  -4  -2  14      191.87      208.54     15.12 o 
  -3  -2  14       56.50       61.57      9.45 o 
  -2  -2  14      390.86      396.67     21.95 o 
  -1  -2  14      181.23      210.39     14.48 o 
   0  -2  14      347.54      325.65     18.87 o 
   1  -2  14        1.48       19.21      7.47 o 
  -5  -1  14      105.25      117.58     11.23 o 
  -4  -1  14      187.62      197.21     14.28 o 
  -3  -1  14      532.55      582.63     29.23 o 
  -2  -1  14      286.64      331.15     19.44 o 
  -1  -1  14      267.57      261.50     16.66 o 
   0  -1  14       83.29       73.57     10.12 o 
   1  -1  14      315.15      341.51     19.44 o 
  -5   0  14       67.48       69.05     10.26 o 
  -4   0  14      178.48      173.55     13.21 o 
  -3   0  14      347.90      348.58     20.11 o 
  -2   0  14      213.87      202.14     14.14 o 
  -1   0  14      190.58      188.33     13.74 o 
   0   0  14      123.30      126.96     10.89 o 
  -5   1  14      121.80      123.44     11.60 o 
  -4   1  14      456.99      434.25     23.60 o 
  -3   1  14      310.24      338.15     19.74 o 
  -2   1  14      748.07      705.13     33.38 o 
  -1   1  14      155.40      166.78     12.67 o 
   0   1  14      193.30      207.74     14.18 o 
  -5   2  14      262.78      252.58     16.52 o 
  -4   2  14      362.03      394.19     21.99 o 
  -3   2  14      394.48      380.92     21.42 o 
  -2   2  14      212.95      240.32     15.72 o 
  -1   2  14      242.09      211.56     14.88 o 
                                                 
